# Supplementary material for: Immune Cell Molecular Pharmacodynamics of Lanreotide in Relation to Treatment Response in Patients with Gastroenteropancreatic Neuroendocrine Tumors
Source: Cancers (Basel). 2024 Sep 7;16(17):3104. doi: 10.3390/cancers16173104 (PMC11394651; doi:10.3390/cancers16173104)
Supplement: Supplementary file 1 [file cancers-16-03104-s001.zip]

Archive with 1 entries (1 files):
- cancers-3114212-supplementary.xlsx
