# Supplementary material for: Immune Cell Molecular Pharmacodynamics of Lanreotide in Relation to Treatment Response in Patients with Gastroenteropancreatic Neuroendocrine Tumors
Source: Cancers (Basel). 2024 Sep 7;16(17):3104. doi: 10.3390/cancers16173104 (PMC11394651; doi:10.3390/cancers16173104)
Supplement: Supplementary file 1 [file cancers-16-03104-s001.zip › cancers-3114212-supplementary.xlsx]

## Sheet: Patient.CD8+ TC
Gene	Variable	Estimate	Std..Error	t.value	p.value	adjust.p
IRAK2	patient-Responder	1.83818	0.558789	3.28957	0.001	0.00895
TXNIP	patient-Responder	-0.853233	0.285149	-2.99224	0.00277	0.02342
IL6	patient-Responder	1.97736	0.669701	2.9526	0.00315	0.02615
TRAF6	patient-Responder	-0.744112	0.266317	-2.79409	0.0052	0.0419
VEGFC	patient-Responder	2.51789	0.91491	2.75207	0.00592	0.04757
SPA17	patient-Responder	1.92335	0.705399	2.72661	0.0064	0.05127
KLRC2	patient-Responder	1.3957	0.573675	2.43291	0.01498	0.10861
SIGIRR	patient-Responder	-0.639814	0.263427	-2.42881	0.01515	0.10956
TNFSF12	patient-Responder	-1.0554	0.436452	-2.41814	0.0156	0.11193
TNFRSF13C	patient-Responder	1.82717	0.787148	2.32125	0.02027	0.1372
CREB1	patient-Responder	-0.507505	0.221051	-2.29587	0.02168	0.14375
MAP2K4	patient-Responder	1.96069	0.856614	2.28889	0.02209	0.14375
CD3E	patient-Responder	-0.552196	0.241985	-2.28194	0.02249	0.14508
MIF	patient-Responder	-0.599173	0.269378	-2.22428	0.02613	0.1607
FOS	patient-Responder	0.831856	0.379187	2.19379	0.02825	0.17024
CARD11	patient-Responder	-0.582138	0.266028	-2.18826	0.02865	0.17228
ITGB2	patient-Responder	-0.724972	0.334816	-2.16528	0.03037	0.18025
IL11	patient-Responder	0.620346	0.29109	2.13111	0.03308	0.19178
SMAD3	patient-Responder	-0.643218	0.302361	-2.12732	0.03339	0.19317
FAS	patient-Responder	1.06386	0.505485	2.10464	0.03532	0.20263
TPSAB1	patient-Responder	1.42981	0.682371	2.09536	0.03614	0.20567
CD46	patient-Responder	-0.36114	0.174863	-2.06528	0.0389	0.21727
TNFRSF11A	patient-Responder	1.97923	0.967638	2.04542	0.04081	0.22429
HLA_DPA1	patient-Responder	-0.73743	0.364044	-2.02566	0.0428	0.23244
FOXJ1	patient-Responder	1.30633	0.655651	1.99242	0.04633	0.24673
GPI	patient-Responder	-0.448832	0.228948	-1.96041	0.04995	0.26195
MS4A1	patient-Responder	-1.45753	0.762315	-1.91198	0.05588	0.2828
HRAS	patient-Responder	1.00692	0.530592	1.89773	0.05773	0.28949
CASP1	patient-Responder	-0.912985	0.483264	-1.88921	0.05886	0.29322
CTSS	patient-Responder	-0.452661	0.241172	-1.87692	0.06053	0.2971
ICOSLG	patient-Responder	1.19955	0.639568	1.87557	0.06072	0.2971
ICOS	patient-Responder	0.95956	0.512085	1.87383	0.06095	0.2975
FUT5	patient-Responder	1.35672	0.738919	1.83608	0.06635	0.31439
ITGAL	patient-Responder	-0.615405	0.334962	-1.83724	0.06617	0.31439
IGF2R	patient-Responder	-0.809291	0.445615	-1.81612	0.06935	0.32543
IRF3	patient-Responder	-0.863226	0.47605	-1.81331	0.06978	0.32543
IL2RG	patient-Responder	-0.72426	0.400744	-1.80729	0.07072	0.32809
CCND3	patient-Responder	-0.594054	0.32969	-1.80185	0.07157	0.33022
ATF1	patient-Responder	-0.703776	0.393704	-1.78758	0.07384	0.33706
LY96	patient-Responder	1.37324	0.771203	1.78065	0.07497	0.33835
RUNX1	patient-Responder	-0.445802	0.250438	-1.78009	0.07506	0.33835
ELK1	patient-Responder	1.49434	0.842981	1.77269	0.07628	0.34084
TAB1	patient-Responder	-0.93056	0.526981	-1.76583	0.07742	0.34481
NFATC3	patient-Responder	-0.418997	0.238044	-1.76017	0.07838	0.34796
C3AR1	patient-Responder	1.09395	0.631848	1.73135	0.08339	0.36665
ECSIT	patient-Responder	-1.11282	0.645408	-1.72421	0.08467	0.36991
BMI1	patient-Responder	-0.476025	0.28081	-1.69519	0.09004	0.38429
USP9Y	patient-Responder	1.53512	0.911204	1.68471	0.09204	0.3895
AKT3	patient-Responder	-0.400567	0.251131	-1.59505	0.1107	0.39239
C7	patient-Responder	-0.415421	0.259061	-1.60357	0.10881	0.39239
CD3G	patient-Responder	-0.414711	0.25523	-1.62485	0.10419	0.39239
CD48	patient-Responder	-0.378357	0.240653	-1.57221	0.1159	0.39239
CD63	patient-Responder	-0.597348	0.355829	-1.67875	0.0932	0.39239
CTLA4	patient-Responder	0.82786	0.505663	1.63718	0.10159	0.39239
CX3CR1	patient-Responder	-1.43745	0.917934	-1.56596	0.11736	0.39239
EGR1	patient-Responder	1.58951	0.967851	1.64231	0.10053	0.39239
GZMM	patient-Responder	-0.426902	0.259648	-1.64415	0.10014	0.39239
HLA_B	patient-Responder	-0.421823	0.265051	-1.59148	0.1115	0.39239
IFITM2	patient-Responder	-0.535701	0.324611	-1.65028	0.09888	0.39239
IL10RA	patient-Responder	-0.378347	0.228186	-1.65807	0.0973	0.39239
KLRG1	patient-Responder	-0.666942	0.422872	-1.57717	0.11476	0.39239
SMAD2	patient-Responder	-0.392597	0.238178	-1.64833	0.09928	0.39239
TAPBP	patient-Responder	-0.250596	0.150403	-1.66616	0.09568	0.39239
TNFRSF1A	patient-Responder	-0.754878	0.481395	-1.5681	0.11686	0.39239
TNFSF13	patient-Responder	1.02386	0.610842	1.67615	0.09371	0.39239
ZAP70	patient-Responder	-0.268183	0.167224	-1.60373	0.10877	0.39239
ITGA4	patient-Responder	-0.535813	0.344703	-1.55442	0.12008	0.39377
NFATC1	patient-Responder	-0.311627	0.201329	-1.54785	0.12166	0.39753
IL12RB1	patient-Responder	-0.796286	0.516298	-1.5423	0.123	0.40143
CYFIP2	patient-Responder	-0.404857	0.263692	-1.53534	0.1247	0.40601
PSMB7	patient-Responder	-0.340001	0.224137	-1.51693	0.12928	0.41551
PPBP	patient-Responder	0.6219	0.410752	1.51405	0.13001	0.41737
IL12A	patient-Responder	-1.17751	0.779858	-1.5099	0.13107	0.41881
MAP2K1	patient-Responder	-0.327394	0.216951	-1.50907	0.13128	0.419
HLA_E	patient-Responder	-0.352244	0.234036	-1.50509	0.1323	0.41932
MAP3K7	patient-Responder	-0.293418	0.194719	-1.50688	0.13184	0.41932
MAPK1	patient-Responder	-0.382089	0.254534	-1.50113	0.13332	0.41966
TP53	patient-Responder	-0.405982	0.272651	-1.48901	0.13648	0.42235
NOTCH1	patient-Responder	-0.95136	0.645375	-1.47412	0.14045	0.42836
SYK	patient-Responder	1.0009	0.678937	1.47422	0.14042	0.42836
LCK	patient-Responder	-0.492853	0.334512	-1.47335	0.14066	0.42845
TAP2	patient-Responder	-0.358858	0.243648	-1.47286	0.14079	0.42845
IFIT1	patient-Responder	1.11378	0.756609	1.47207	0.141	0.42862
HLA_C	patient-Responder	-0.605906	0.412677	-1.46823	0.14204	0.4294
PLA2G6	patient-Responder	-0.315492	0.215255	-1.46567	0.14274	0.43057
AXL	patient-Responder	0.675287	0.461484	1.46329	0.14339	0.43129
CD47	patient-Responder	-0.246356	0.169261	-1.45548	0.14554	0.43475
PSMB9	patient-Responder	-0.702262	0.48251	-1.45544	0.14555	0.43475
TOLLIP	patient-Responder	-0.255123	0.176071	-1.44897	0.14734	0.43867
ICAM3	patient-Responder	-0.292811	0.20234	-1.44713	0.14786	0.43926
KLRB1	patient-Responder	-0.743855	0.513922	-1.44741	0.14778	0.43926
TNFRSF18	patient-Responder	0.861873	0.596847	1.44404	0.14873	0.4409
IL13RA1	patient-Responder	0.68929	0.477771	1.44272	0.1491	0.44152
CDKN1A	patient-Responder	1.32829	0.922597	1.43973	0.14994	0.44162
CD68	patient-Responder	1.23292	0.862108	1.43013	0.15268	0.44789
HCK	patient-Responder	0.64358	0.450056	1.43	0.15272	0.44789
S100B	patient-Responder	-1.08832	0.761913	-1.4284	0.15318	0.44828
GZMK	patient-Responder	-0.706396	0.496256	-1.42345	0.15461	0.45007
C8A	patient-Responder	0.358158	0.253256	1.41421	0.1573	0.45263
FPR2	patient-Responder	0.319749	0.226097	1.41421	0.1573	0.45263
IFNA2	patient-Responder	0.288018	0.203659	1.41421	0.1573	0.45263
IL1R1	patient-Responder	0.38684	0.273537	1.41421	0.1573	0.45263
JAK2	patient-Responder	-0.405192	0.285868	-1.41741	0.15636	0.45263
LAMP3	patient-Responder	0.385398	0.272518	1.41421	0.1573	0.45263
MAGEA12	patient-Responder	0.288018	0.203659	1.41421	0.1573	0.45263
THBD	patient-Responder	0.288018	0.203659	1.41421	0.1573	0.45263
BCL2	patient-Responder	-0.62559	0.444471	-1.40749	0.15928	0.45674
LAMP1	patient-Responder	-0.160983	0.114432	-1.4068	0.15949	0.45674
IRAK1	patient-Responder	-0.362344	0.258706	-1.4006	0.16133	0.46133
MICA	patient-Responder	0.701058	0.504422	1.38982	0.16458	0.46577
DPP4	patient-Responder	-1.27451	0.924785	-1.37817	0.16815	0.47295
NFKBIA	patient-Responder	-0.476803	0.345834	-1.3787	0.16799	0.47295
LCP1	patient-Responder	-0.405173	0.294118	-1.37759	0.16833	0.47298
CD164	patient-Responder	-0.272733	0.198455	-1.37428	0.16935	0.47536
NEFL	patient-Responder	0.719674	0.524166	1.37299	0.16976	0.47602
HLA_DPB1	patient-Responder	-0.492088	0.358873	-1.3712	0.17031	0.47611
ETS1	patient-Responder	-0.383472	0.281785	-1.36087	0.17356	0.48274
IL34	patient-Responder	0.638185	0.470356	1.35681	0.17484	0.48559
TLR2	patient-Responder	1.59033	1.17237	1.35652	0.17494	0.48559
JAM3	patient-Responder	1.09872	0.819786	1.34025	0.18016	0.49459
ATG16L1	patient-Responder	-0.28774	0.215562	-1.33484	0.18193	0.49736
GZMA	patient-Responder	-0.688477	0.516452	-1.33309	0.1825	0.49736
IL24	patient-Responder	0.646176	0.485488	1.33098	0.18319	0.49793
IFNAR2	patient-Responder	-0.354682	0.267027	-1.32826	0.18409	0.49826
PRKCE	patient-Responder	0.726233	0.546915	1.32787	0.18422	0.49826
IL1RAP	patient-Responder	-1.15547	0.874548	-1.32122	0.18643	0.50177
CCRL2	patient-Responder	0.967741	0.737533	1.31213	0.18948	0.507
HAMP	patient-Responder	-0.781067	0.595877	-1.31079	0.18993	0.50771
CD8A	patient-Responder	0.955741	0.729658	1.30985	0.19025	0.50782
IFIH1	patient-Responder	1.02288	0.78257	1.30708	0.19119	0.50861
APP	patient-Responder	-1.18935	0.912024	-1.30408	0.19221	0.51033
IL32	patient-Responder	-0.590295	0.454525	-1.29871	0.19404	0.5142
LAIR2	patient-Responder	1.06934	0.827141	1.29281	0.19608	0.51562
C4B	patient-Responder	0.704196	0.549079	1.28251	0.19967	0.52157
MAP4K2	patient-Responder	-0.237478	0.185726	-1.27865	0.20102	0.5236
CCL23	patient-Responder	0.738662	0.579609	1.27441	0.20252	0.52496
BAX	patient-Responder	-0.358892	0.283318	-1.26675	0.20524	0.529
TMEFF2	patient-Responder	0.755866	0.5969	1.26632	0.2054	0.529
CCR4	patient-Responder	1.28336	1.01571	1.26351	0.2064	0.53107
PSMB10	patient-Responder	-0.365693	0.290553	-1.25861	0.20817	0.53413
TLR10	patient-Responder	0.707019	0.563755	1.25413	0.2098	0.53649
ARG2	patient-Responder	0.921918	0.736985	1.25093	0.21096	0.53655
CTSH	patient-Responder	-1.10885	0.888834	-1.24753	0.2122	0.53655
ICAM1	patient-Responder	0.73688	0.590267	1.24838	0.21189	0.53655
KIR_Inhibiting_Subgroup_2	patient-Responder	-1.31968	1.05881	-1.24638	0.21263	0.53655
TIRAP	patient-Responder	0.670641	0.537845	1.2469	0.21243	0.53655
LGALS3	patient-Responder	1.09591	0.881408	1.24337	0.21373	0.53883
DOCK9	patient-Responder	-0.386558	0.312181	-1.23825	0.21562	0.54112
CD37	patient-Responder	-0.204903	0.166079	-1.23377	0.21729	0.54431
BID	patient-Responder	0.96698	0.813754	1.18829	0.23472	0.54544
BST2	patient-Responder	-0.542296	0.463012	-1.17124	0.2415	0.54544
CD40LG	patient-Responder	-1.05125	0.874631	-1.20194	0.22939	0.54544
CXCR1	patient-Responder	0.767667	0.646023	1.1883	0.23472	0.54544
FCER2	patient-Responder	0.591482	0.48341	1.22356	0.22112	0.54544
GZMH	patient-Responder	-0.649341	0.56719	-1.14484	0.25228	0.54544
IFNL2	patient-Responder	0.663734	0.542906	1.22256	0.2215	0.54544
IRAK4	patient-Responder	-0.540862	0.470803	-1.14881	0.25064	0.54544
IRF2	patient-Responder	-0.376489	0.325445	-1.15684	0.24734	0.54544
ITCH	patient-Responder	-0.349115	0.293885	-1.18793	0.23486	0.54544
KLRF1	patient-Responder	-1.33708	1.12548	-1.18801	0.23483	0.54544
LY9	patient-Responder	-0.362536	0.296807	-1.22145	0.22192	0.54544
MAF	patient-Responder	-0.358862	0.313442	-1.14491	0.25225	0.54544
MAPK3	patient-Responder	-0.859283	0.756849	-1.13534	0.25623	0.54544
POU2F2	patient-Responder	0.978652	0.862256	1.13499	0.25638	0.54544
TANK	patient-Responder	-0.264659	0.226396	-1.16901	0.2424	0.54544
HLA_DMA	patient-Responder	-0.48902	0.437475	-1.11782	0.26364	0.5522
HLA_DRB4	patient-Responder	1.11468	0.997123	1.11789	0.26361	0.5522
IL25	patient-Responder	0.591482	0.527233	1.12186	0.26192	0.5522
LILRB1	patient-Responder	1.09394	0.974846	1.12216	0.26179	0.5522
SELPLG	patient-Responder	-0.462935	0.415063	-1.11534	0.26471	0.55317
CD3D	patient-Responder	-0.288246	0.259037	-1.11276	0.26581	0.55469
CD96	patient-Responder	-0.260996	0.234564	-1.11268	0.26584	0.55469
TNFRSF9	patient-Responder	0.680809	0.612392	1.11172	0.26626	0.5551
CLEC4A	patient-Responder	0.985025	0.893273	1.10271	0.27015	0.55895
TBX21	patient-Responder	-0.493467	0.447661	-1.10232	0.27032	0.55895
IL1RL1	patient-Responder	0.607767	0.552293	1.10044	0.27114	0.55941
STAT6	patient-Responder	-0.317826	0.289325	-1.09851	0.27198	0.55987
DDX58	patient-Responder	-0.864811	0.789432	-1.09549	0.2733	0.55992
TYK2	patient-Responder	-0.200402	0.182987	-1.09517	0.27344	0.55992
CTSW	patient-Responder	-0.414567	0.379941	-1.09113	0.27521	0.56277
HLA_G	patient-Responder	0.824016	0.75932	1.0852	0.27783	0.56596
TNFRSF14	patient-Responder	-0.544756	0.503696	-1.08152	0.27947	0.56888
LTA	patient-Responder	0.887864	0.824389	1.077	0.28148	0.57128
IL13RA2	patient-Responder	-0.415421	0.388797	-1.06848	0.2853	0.57621
LTBR	patient-Responder	-0.415421	0.388797	-1.06848	0.2853	0.57621
CCL5	patient-Responder	-0.421275	0.394814	-1.06702	0.28596	0.57696
TFRC	patient-Responder	0.227238	0.213085	1.06642	0.28623	0.57698
CD99	patient-Responder	-0.225459	0.212203	-1.06247	0.28802	0.57899
AMICA1	patient-Responder	-0.609515	0.577788	-1.05491	0.29147	0.58252
ATF2	patient-Responder	-0.238071	0.227264	-1.04755	0.29484	0.58824
ITGAM	patient-Responder	-0.917437	0.880455	-1.042	0.29741	0.59098
CASP8	patient-Responder	-0.27763	0.267305	-1.03863	0.29898	0.5915
NT5E	patient-Responder	0.903145	0.869027	1.03926	0.29868	0.5915
IFNL1	patient-Responder	-0.576765	0.55642	-1.03656	0.29994	0.59255
ATG5	patient-Responder	-0.231373	0.224591	-1.0302	0.30292	0.59715
CD97	patient-Responder	-0.210886	0.205471	-1.02635	0.30473	0.59986
CCR2	patient-Responder	0.872739	0.854436	1.02142	0.30706	0.60358
TLR1	patient-Responder	-0.461502	0.454658	-1.01505	0.31008	0.60708
CD74	patient-Responder	-0.31254	0.310065	-1.00798	0.31346	0.61048
KIR_Activating_Subgroup_1	patient-Responder	0.786991	0.78068	1.00808	0.31341	0.61048
FCGR3A	patient-Responder	-0.761479	0.764198	-0.996442	0.31904	0.61395
MX1	patient-Responder	0.364711	0.366254	0.995787	0.31935	0.61412
HMGB1	patient-Responder	-0.51746	0.527461	-0.981039	0.32657	0.62409
PRF1	patient-Responder	-0.488029	0.497469	-0.981023	0.32658	0.62409
IKBKG	patient-Responder	0.468201	0.478324	0.978836	0.32766	0.62528
CXCL11	patient-Responder	-0.415421	0.425085	-0.977266	0.32844	0.62551
CD2	patient-Responder	-0.350049	0.364406	-0.960602	0.33675	0.6376
DUSP4	patient-Responder	1.12388	1.17034	0.960306	0.3369	0.6376
VCAM1	patient-Responder	0.332328	0.356774	0.931481	0.3516	0.65772
IL23A	patient-Responder	-0.79244	0.852822	-0.929198	0.35279	0.65905
ABL1	patient-Responder	0.76934	0.832487	0.924146	0.35541	0.66104
BTK	patient-Responder	-0.445242	0.481791	-0.92414	0.35541	0.66104
IRF1	patient-Responder	-0.340128	0.367605	-0.925253	0.35483	0.66104
LAMP2	patient-Responder	-0.488104	0.528314	-0.92389	0.35554	0.66104
IGF1R	patient-Responder	0.524675	0.570697	0.919358	0.35791	0.6641
BIRC5	patient-Responder	0.43527	0.476311	0.913836	0.3608	0.66828
PIK3CD	patient-Responder	-0.237478	0.259916	-0.913675	0.36089	0.66828
IL22RA2	patient-Responder	-0.45228	0.495712	-0.912384	0.36157	0.66864
CD86	patient-Responder	0.345299	0.379033	0.910998	0.3623	0.66888
ITGA1	patient-Responder	-0.797783	0.875773	-0.910946	0.36232	0.66888
CEACAM8	patient-Responder	-0.416857	0.458862	-0.908458	0.36364	0.66976
LTK	patient-Responder	-0.762221	0.845951	-0.901022	0.36758	0.67537
CD24	patient-Responder	-0.415421	0.463732	-0.895822	0.37035	0.67893
REPS1	patient-Responder	-0.173496	0.194472	-0.892138	0.37232	0.68118
SIGLEC1	patient-Responder	-0.388879	0.436981	-0.889922	0.37351	0.68245
CD247	patient-Responder	-0.131184	0.149109	-0.879786	0.37898	0.68924
HLA_DMB	patient-Responder	0.880129	1.00095	0.879298	0.37924	0.68925
CKLF	patient-Responder	-0.774691	0.88214	-0.878195	0.37984	0.68943
PTGS2	patient-Responder	-0.445242	0.514395	-0.865565	0.38673	0.69963
IL12RB2	patient-Responder	0.633328	0.736669	0.859718	0.38994	0.70358
MFGE8	patient-Responder	0.782813	0.917724	0.852993	0.39366	0.7089
EWSR1	patient-Responder	-0.167628	0.197257	-0.849797	0.39544	0.71019
IL11RA	patient-Responder	-0.217833	0.256396	-0.849599	0.39555	0.71019
MUC1	patient-Responder	0.358158	0.421573	0.849576	0.39556	0.71019
COL3A1	patient-Responder	-0.814498	0.964704	-0.844298	0.3985	0.71434
TNFSF8	patient-Responder	-0.409455	0.485724	-0.842979	0.39924	0.7152
IL17A	patient-Responder	0.303465	0.360688	0.841349	0.40015	0.71543
SLC11A1	patient-Responder	-0.458203	0.548912	-0.834746	0.40386	0.71925
TNFSF13B	patient-Responder	0.417328	0.500783	0.833351	0.40465	0.71976
IRF7	patient-Responder	0.577426	0.693873	0.832178	0.40531	0.71991
CD81	patient-Responder	-0.192193	0.231368	-0.830683	0.40615	0.72053
RELA	patient-Responder	0.419067	0.50569	0.828704	0.40727	0.72158
THBS1	patient-Responder	0.489025	0.593559	0.823885	0.41	0.72549
ELANE	patient-Responder	-0.388879	0.474332	-0.819845	0.4123	0.72696
ZNF205	patient-Responder	-0.477969	0.583141	-0.819644	0.41242	0.72696
PTPRC	patient-Responder	-0.336782	0.411303	-0.818817	0.41289	0.72732
CD14	patient-Responder	0.377686	0.462404	0.816787	0.41405	0.72863
CSF3R	patient-Responder	0.332328	0.407288	0.815954	0.41453	0.72863
IL1A	patient-Responder	0.332328	0.407288	0.815954	0.41453	0.72863
PBK	patient-Responder	0.288018	0.354299	0.812923	0.41626	0.72952
ATM	patient-Responder	0.360204	0.443864	0.811519	0.41707	0.73001
TCF7	patient-Responder	-0.224985	0.279442	-0.805121	0.42075	0.73318
XCL2	patient-Responder	-0.790029	0.984492	-0.802474	0.42228	0.73445
C1QB	patient-Responder	-0.415421	0.518658	-0.800953	0.42316	0.73505
C1R	patient-Responder	0.536343	0.675051	0.794523	0.42689	0.73835
CREBBP	patient-Responder	-0.502059	0.631787	-0.794664	0.42681	0.73835
IL18R1	patient-Responder	-0.709654	0.891805	-0.79575	0.42618	0.73835
IL1RAPL2	patient-Responder	0.319749	0.402222	0.794958	0.42664	0.73835
TNF	patient-Responder	0.271057	0.341778	0.793078	0.42773	0.73835
IL15	patient-Responder	-0.539056	0.684258	-0.787796	0.43082	0.74272
AMBP	patient-Responder	-0.416857	0.531608	-0.784144	0.43296	0.74328
FOXP3	patient-Responder	0.399924	0.510104	0.784006	0.43304	0.74328
SBNO2	patient-Responder	-0.242673	0.315581	-0.768974	0.44191	0.7538
CD9	patient-Responder	0.332328	0.432854	0.76776	0.44263	0.75455
IL10	patient-Responder	0.303465	0.395863	0.76659	0.44333	0.75481
CD19	patient-Responder	0.656367	0.858741	0.764336	0.44467	0.75663
IL26	patient-Responder	-0.507412	0.664728	-0.763338	0.44526	0.75716
CD28	patient-Responder	0.499161	0.655087	0.761976	0.44607	0.75718
PSEN2	patient-Responder	0.574592	0.753732	0.762329	0.44586	0.75718
SYT17	patient-Responder	0.358158	0.470347	0.761476	0.44637	0.75718
CCL8	patient-Responder	-0.388879	0.513165	-0.757805	0.44857	0.75997
REL	patient-Responder	0.407849	0.545227	0.748034	0.45444	0.76849
CCR9	patient-Responder	0.318435	0.427601	0.744703	0.45645	0.76963
IL22	patient-Responder	0.318435	0.427601	0.744703	0.45645	0.76963
KIR3DL2	patient-Responder	-0.599934	0.805712	-0.744601	0.45651	0.76963
SLAMF7	patient-Responder	-0.48892	0.658951	-0.741966	0.45811	0.77043
CMA1	patient-Responder	0.288018	0.390051	0.738411	0.46026	0.77169
LBP	patient-Responder	0.288018	0.390051	0.738411	0.46026	0.77169
GAGE1	patient-Responder	0.318435	0.433858	0.733963	0.46297	0.77323
IL5RA	patient-Responder	-0.765598	1.04351	-0.733678	0.46315	0.77323
HSD11B1	patient-Responder	0.332328	0.453386	0.732991	0.46356	0.77344
CHUK	patient-Responder	0.553459	0.756218	0.731877	0.46424	0.77411
IFNB1	patient-Responder	0.334332	0.461868	0.723869	0.46915	0.77852
IL13	patient-Responder	-0.416857	0.57783	-0.721418	0.47065	0.77912
BAGE	patient-Responder	0.377686	0.525215	0.719106	0.47208	0.77981
IL21R	patient-Responder	0.180358	0.250565	0.719805	0.47165	0.77981
PRAME	patient-Responder	0.303465	0.422122	0.718902	0.4722	0.77981
ICAM4	patient-Responder	0.334332	0.472368	0.707778	0.47908	0.78786
TPTE	patient-Responder	0.345299	0.489747	0.705056	0.48078	0.78971
CFB	patient-Responder	0.288018	0.412131	0.698849	0.48465	0.79512
ITGB1	patient-Responder	-0.269685	0.386541	-0.697689	0.48537	0.79535
ITGA5	patient-Responder	0.389939	0.564566	0.690687	0.48976	0.80158
CR2	patient-Responder	-0.45579	0.662124	-0.688375	0.49122	0.80159
KIR_Inhibiting_Subgroup_1	patient-Responder	-0.684006	0.99336	-0.688578	0.49109	0.80159
CFP	patient-Responder	0.319749	0.466155	0.685929	0.49276	0.80289
IFNA7	patient-Responder	0.303465	0.443152	0.684787	0.49348	0.80289
ITGA2B	patient-Responder	0.303465	0.443152	0.684787	0.49348	0.80289
SOCS1	patient-Responder	0.223673	0.328782	0.68031	0.49631	0.80606
NCAM1	patient-Responder	-0.651489	0.959825	-0.678758	0.49729	0.8067
CCR7	patient-Responder	0.599198	0.886666	0.675788	0.49918	0.80763
MAP3K5	patient-Responder	-0.176659	0.261505	-0.675546	0.49933	0.80763
STAT1	patient-Responder	-0.309423	0.457412	-0.676465	0.49875	0.80763
CXCR3	patient-Responder	-0.207907	0.308153	-0.674686	0.49988	0.80778
CDK1	patient-Responder	0.303465	0.450703	0.673314	0.50075	0.80815
NLRC5	patient-Responder	-0.118859	0.176881	-0.671972	0.5016	0.80831
CD8B	patient-Responder	0.457301	0.683954	0.668613	0.50374	0.81094
CHIT1	patient-Responder	-0.42962	0.648324	-0.662663	0.50755	0.81182
EGR2	patient-Responder	0.366028	0.549599	0.665991	0.50542	0.81182
ICAM2	patient-Responder	0.358766	0.542027	0.661896	0.50804	0.81182
IL21	patient-Responder	0.548417	0.827373	0.662841	0.50743	0.81182
IL2RA	patient-Responder	-0.633844	0.951388	-0.666231	0.50526	0.81182
INPP5D	patient-Responder	-0.128632	0.193324	-0.665373	0.50581	0.81182
KIR_Activating_Subgroup_2	patient-Responder	-0.470413	0.711352	-0.661295	0.50842	0.81182
CASP3	patient-Responder	0.632854	0.961217	0.658388	0.51029	0.81301
CDH1	patient-Responder	0.332328	0.506541	0.656074	0.51178	0.81301
DUSP6	patient-Responder	0.643294	0.976785	0.658582	0.51016	0.81301
ISG15	patient-Responder	0.704889	1.07832	0.653693	0.51331	0.81301
LRP1	patient-Responder	0.288018	0.437967	0.657624	0.51078	0.81301
NCF4	patient-Responder	0.332328	0.509656	0.652064	0.51436	0.81421
TNFRSF17	patient-Responder	0.288018	0.445607	0.64635	0.51805	0.8191
TARP	patient-Responder	-0.244601	0.379184	-0.645073	0.51888	0.81976
YTHDF2	patient-Responder	-0.256557	0.398178	-0.644327	0.51936	0.81976
NFATC2	patient-Responder	-0.128418	0.200419	-0.640747	0.52169	0.82154
C4BPA	patient-Responder	0.303465	0.475691	0.637946	0.52351	0.82253
NCR1	patient-Responder	-0.670695	1.05562	-0.635358	0.52519	0.82423
CCL3L1	patient-Responder	0.679849	1.07138	0.634555	0.52572	0.82459
C1S	patient-Responder	0.288018	0.455695	0.632041	0.52736	0.82517
C6	patient-Responder	0.318435	0.505201	0.630314	0.52849	0.82517
CD84	patient-Responder	-0.134556	0.213417	-0.630486	0.52838	0.82517
IRF4	patient-Responder	0.337781	0.53506	0.631296	0.52785	0.82517
MAPK11	patient-Responder	0.288018	0.456859	0.63043	0.52841	0.82517
PAX5	patient-Responder	0.288018	0.455695	0.632041	0.52736	0.82517
NFKB2	patient-Responder	-0.257635	0.410336	-0.627863	0.53009	0.82672
RELB	patient-Responder	0.626217	1.00056	0.625869	0.5314	0.82736
TRAF2	patient-Responder	0.153612	0.247498	0.620659	0.53482	0.83127
CD53	patient-Responder	-0.151244	0.245466	-0.616152	0.53779	0.83535
CXCL6	patient-Responder	0.288018	0.472315	0.609799	0.54199	0.84051
TNFSF14	patient-Responder	0.512513	0.843172	0.60784	0.54329	0.84184
TLR8	patient-Responder	-0.415421	0.685182	-0.606293	0.54432	0.84222
MERTK	patient-Responder	0.515749	0.854084	0.603862	0.54594	0.84378
BTLA	patient-Responder	-0.57606	0.968338	-0.594895	0.55191	0.85014
IL16	patient-Responder	-0.129705	0.22457	-0.577571	0.56355	0.8597
PSMB8	patient-Responder	-0.202973	0.350271	-0.579474	0.56227	0.8597
TNFRSF10B	patient-Responder	0.32237	0.555297	0.580535	0.56155	0.8597
FEZ1	patient-Responder	0.478622	0.838165	0.571035	0.56798	0.86312
IRF8	patient-Responder	0.288018	0.504618	0.570764	0.56816	0.86312
CD55	patient-Responder	0.288018	0.50662	0.568508	0.56969	0.86444
RORC	patient-Responder	-0.397167	0.701442	-0.566215	0.57125	0.86585
NUP107	patient-Responder	-0.146934	0.260266	-0.564552	0.57238	0.86709
ENTPD1	patient-Responder	0.303465	0.55283	0.54893	0.58305	0.87938
RUNX3	patient-Responder	-0.207523	0.380843	-0.544905	0.58582	0.88258
CCR6	patient-Responder	0.526341	0.973671	0.540574	0.5888	0.88513
JAK1	patient-Responder	0.0691819	0.128765	0.537274	0.59108	0.88807
CCR1	patient-Responder	-0.45038	0.841148	-0.535435	0.59235	0.88852
S100A7	patient-Responder	0.303465	0.565875	0.536276	0.59177	0.88852
ADA	patient-Responder	-0.153736	0.289795	-0.530499	0.59577	0.89258
HLA_A	patient-Responder	-0.0867174	0.165296	-0.52462	0.59985	0.89295
HLA_DQA1	patient-Responder	-0.614067	1.16987	-0.524903	0.59965	0.89295
OAS3	patient-Responder	-0.439823	0.835804	-0.526227	0.59873	0.89295
SLAMF6	patient-Responder	-0.42793	0.813791	-0.525847	0.59899	0.89295
TGFB1	patient-Responder	0.14525	0.275719	0.526807	0.59833	0.89295
SPN	patient-Responder	-0.393201	0.760217	-0.517222	0.605	0.89818
CMKLR1	patient-Responder	-0.445277	0.869643	-0.512023	0.60864	0.90115
IFNAR1	patient-Responder	0.440137	0.858737	0.51254	0.60827	0.90115
IKBKE	patient-Responder	-0.402633	0.798266	-0.504385	0.61399	0.90644
PRKCD	patient-Responder	-0.176034	0.356691	-0.49352	0.62164	0.91547
IL7R	patient-Responder	-0.200691	0.414652	-0.483998	0.62839	0.92047
IL4R	patient-Responder	0.154356	0.319755	0.482732	0.62929	0.92081
BATF	patient-Responder	0.462237	0.965109	0.478948	0.63198	0.92332
IL2RB	patient-Responder	-0.138674	0.290745	-0.476959	0.63339	0.92484
MAP3K1	patient-Responder	0.131861	0.277172	0.475739	0.63426	0.92519
TNFRSF4	patient-Responder	0.337154	0.708775	0.475685	0.6343	0.92519
ATG7	patient-Responder	-0.431041	0.916221	-0.470455	0.63803	0.92964
C1QBP	patient-Responder	-0.114032	0.243281	-0.468726	0.63927	0.92997
SELL	patient-Responder	-0.270387	0.576112	-0.469331	0.63883	0.92997
CD6	patient-Responder	-0.14067	0.302321	-0.465301	0.64172	0.93255
MAPK8	patient-Responder	0.213695	0.46221	0.462332	0.64384	0.93464
ITGA6	patient-Responder	-0.313325	0.683712	-0.458271	0.64676	0.93789
STAT4	patient-Responder	-0.153433	0.335796	-0.456923	0.64773	0.9388
ANXA1	patient-Responder	-0.145292	0.320291	-0.453625	0.6501	0.94075
SLAMF1	patient-Responder	-0.347118	0.773154	-0.448964	0.65346	0.94372
TNFRSF1B	patient-Responder	-0.174132	0.387604	-0.449251	0.65325	0.94372
CD160	patient-Responder	0.496866	1.11722	0.444733	0.65651	0.94567
IL15RA	patient-Responder	0.386638	0.869606	0.444613	0.6566	0.94567
RPS6	patient-Responder	-0.0934036	0.209801	-0.445201	0.65617	0.94567
TFEB	patient-Responder	-0.350925	0.792681	-0.442706	0.65798	0.94678
GZMB	patient-Responder	-0.331793	0.77921	-0.425807	0.67025	0.9595
TNFSF4	patient-Responder	-0.362732	0.860159	-0.421703	0.67324	0.96257
TNFAIP3	patient-Responder	0.144259	0.347208	0.415483	0.67779	0.96757
DMBT1	patient-Responder	0.294299	0.712144	0.413258	0.67942	0.96939
CD83	patient-Responder	-0.34127	0.833163	-0.409608	0.68209	0.97206
CD3EAP	patient-Responder	0.303877	0.764102	0.397692	0.69086	0.98164
PNMA1	patient-Responder	0.229154	0.576073	0.397786	0.69079	0.98164
PYCARD	patient-Responder	0.377231	0.952681	0.395967	0.69213	0.98165
TNFSF11	patient-Responder	0.217895	0.553274	0.393829	0.69371	0.98213
KLRD1	patient-Responder	-0.337435	0.860653	-0.392069	0.69501	0.98346
CCL4	patient-Responder	-0.22514	0.580124	-0.388089	0.69795	0.98596
CXCL16	patient-Responder	0.315651	0.816019	0.386817	0.69889	0.98596
GATA3	patient-Responder	0.28697	0.744516	0.385445	0.69991	0.98596
IFITM1	patient-Responder	-0.116304	0.30192	-0.385216	0.70008	0.98596
HLA_DQB1	patient-Responder	-0.38683	1.0183	-0.379878	0.70404	0.99012
CXCR6	patient-Responder	0.352247	0.928835	0.379235	0.70451	0.99028
FUT7	patient-Responder	-0.309107	0.826065	-0.374192	0.70826	0.99402
CCL15	patient-Responder	-0.205207	0.549784	-0.37325	0.70896	0.9945
FYN	patient-Responder	-0.114724	0.311455	-0.368349	0.71261	0.99592
JAK3	patient-Responder	-0.11759	0.318917	-0.368717	0.71234	0.99592
STAT5B	patient-Responder	-0.114193	0.310307	-0.368001	0.71287	0.99592
TLR3	patient-Responder	-0.309408	0.850606	-0.36375	0.71605	0.99934
EP300	patient-Responder	0.0672256	0.185609	0.36219	0.71721	0.99995
ABCB1	patient-Responder	-0.00544768	0.348136	-0.0156481	0.98752	1
ADORA2A	patient-Responder	-0.0740823	0.945936	-0.0783164	0.93758	1
AICDA	patient-Responder	-7.62928e-17	0.396343	-1.92492e-16	1	1
AIRE	patient-Responder	-0.159639	0.899062	-0.177562	0.85907	1
ALCAM	patient-Responder	0.181502	0.608336	0.298358	0.76543	1
ANP32B	patient-Responder	-0.0853679	0.262425	-0.325304	0.74495	1
APOE	patient-Responder	3.05171e-16	0.370583	8.23489e-16	1	1
ATG10	patient-Responder	0.105046	0.840553	0.124972	0.90055	1
ATG12	patient-Responder	7.62928e-17	0.271593	2.80909e-16	1	1
BCL10	patient-Responder	-0.0667885	0.218432	-0.305763	0.75978	1
BCL2L1	patient-Responder	-0.115412	0.376029	-0.306923	0.7589	1
BCL6	patient-Responder	-0.0890502	0.98847	-0.0900889	0.92822	1
BLK	patient-Responder	-4.95903e-16	0.533861	-9.28899e-16	1	1
BST1	patient-Responder	-3.81464e-17	0.33266	-1.14671e-16	1	1
C1QA	patient-Responder	-0.0969858	0.517833	-0.187292	0.85143	1
C3	patient-Responder	3.81464e-17	0.289915	1.31578e-16	1	1
C5	patient-Responder	0	0.218192	0	1	1
C8G	patient-Responder	-0.0691296	0.535231	-0.129158	0.89723	1
C9	patient-Responder	-3.81464e-17	0.33266	-1.14671e-16	1	1
CAMP	patient-Responder	3.81464e-17	0.289915	1.31578e-16	1	1
CARD9	patient-Responder	3.81464e-17	0.289915	1.31578e-16	1	1
CCL1	patient-Responder	3.81464e-17	0.289915	1.31578e-16	1	1
CCL11	patient-Responder	3.81464e-17	0.363513	1.04938e-16	1	1
CCL14	patient-Responder	-1.52586e-16	0.448751	-3.40023e-16	1	1
CCL16	patient-Responder	3.81464e-17	0.289915	1.31578e-16	1	1
CCL17	patient-Responder	-0.0701226	0.516324	-0.135811	0.89197	1
CCL18	patient-Responder	3.81464e-16	0.465299	8.19826e-16	1	1
CCL19	patient-Responder	3.81464e-17	0.363513	1.04938e-16	1	1
CCL20	patient-Responder	-0.0581822	0.828089	-0.0702607	0.94399	1
CCL21	patient-Responder	3.81464e-17	0.289915	1.31578e-16	1	1
CCL22	patient-Responder	-0.127404	0.490644	-0.259666	0.79512	1
CCL24	patient-Responder	3.81464e-17	0.289915	1.31578e-16	1	1
CCL25	patient-Responder	-0.21908	0.700847	-0.312594	0.75459	1
CCL26	patient-Responder	-3.81464e-17	0.387735	-9.83827e-17	1	1
CCL28	patient-Responder	3.81464e-17	0.289915	1.31578e-16	1	1
CCL3	patient-Responder	0.352646	1.06449	0.331281	0.74043	1
CCL7	patient-Responder	3.81464e-17	0.289915	1.31578e-16	1	1
CCR3	patient-Responder	0.139184	0.705986	0.197149	0.84371	1
CCR5	patient-Responder	0.3419	1.10681	0.308907	0.75739	1
CD163	patient-Responder	-3.81464e-16	0.352607	-1.08184e-15	1	1
CD1A	patient-Responder	-7.62928e-17	0.396343	-1.92492e-16	1	1
CD1C	patient-Responder	-1.52586e-16	0.407653	-3.74303e-16	1	1
CD200	patient-Responder	0	0.396779	0	1	1
CD207	patient-Responder	3.81464e-17	0.289915	1.31578e-16	1	1
CD209	patient-Responder	3.81464e-17	0.289915	1.31578e-16	1	1
CD244	patient-Responder	-0.113609	1.10636	-0.102687	0.91821	1
CD27	patient-Responder	-0.197263	0.864752	-0.228115	0.81956	1
CD274	patient-Responder	7.62928e-17	0.507619	1.50295e-16	1	1
CD276	patient-Responder	0	0.560537	0	1	1
CD33	patient-Responder	-3.81464e-17	0.33266	-1.14671e-16	1	1
CD34	patient-Responder	0	0.421541	0	1	1
CD36	patient-Responder	-3.81464e-17	0.387735	-9.83827e-17	1	1
CD38	patient-Responder	-0.348562	1.10031	-0.316784	0.75141	1
CD4	patient-Responder	-0.154628	0.660681	-0.234044	0.81495	1
CD40	patient-Responder	-1.52586e-16	0.407653	-3.74303e-16	1	1
CD44	patient-Responder	0.0353546	0.163577	0.216134	0.82888	1
CD5	patient-Responder	0.0159247	0.250671	0.0635285	0.94935	1
CD58	patient-Responder	-0.0673448	0.335494	-0.200733	0.84091	1
CD59	patient-Responder	0.134462	0.538458	0.249716	0.80281	1
CD7	patient-Responder	0.0161218	0.187867	0.0858149	0.93161	1
CD70	patient-Responder	0.129416	0.649558	0.199237	0.84208	1
CD79A	patient-Responder	0.216544	0.717487	0.301809	0.7628	1
CD79B	patient-Responder	0.198212	0.812174	0.244052	0.80719	1
CD80	patient-Responder	3.81464e-17	0.289915	1.31578e-16	1	1
CEACAM1	patient-Responder	0	0.45518	0	1	1
CEACAM6	patient-Responder	0	0.218192	0	1	1
CEBPB	patient-Responder	0.166584	0.559465	0.297756	0.76589	1
CFD	patient-Responder	0	0.452248	0	1	1
CFI	patient-Responder	3.81464e-17	0.289915	1.31578e-16	1	1
CLEC4C	patient-Responder	-2.28878e-16	0.425192	-5.38295e-16	1	1
CLEC5A	patient-Responder	-1.52586e-16	0.407653	-3.74303e-16	1	1
CLEC6A	patient-Responder	-7.62928e-17	0.56142	-1.35892e-16	1	1
CLU	patient-Responder	3.81464e-17	0.363513	1.04938e-16	1	1
COLEC12	patient-Responder	-3.81464e-17	0.33266	-1.14671e-16	1	1
CR1	patient-Responder	-0.231013	0.830551	-0.278144	0.7809	1
CREB5	patient-Responder	-3.81464e-17	0.33266	-1.14671e-16	1	1
CRP	patient-Responder	-3.81464e-17	0.387735	-9.83827e-17	1	1
CSF1	patient-Responder	3.81464e-17	0.289915	1.31578e-16	1	1
CSF1R	patient-Responder	-3.81464e-17	0.387735	-9.83827e-17	1	1
CSF3	patient-Responder	3.81464e-17	0.289915	1.31578e-16	1	1
CT45A1	patient-Responder	3.81464e-17	0.363513	1.04938e-16	1	1
CTAG1B	patient-Responder	3.81464e-17	0.289915	1.31578e-16	1	1
CTAGE1	patient-Responder	-3.81464e-17	0.387735	-9.83827e-17	1	1
CTCFL	patient-Responder	0	0.408954	0	1	1
CTSG	patient-Responder	3.81464e-17	0.289915	1.31578e-16	1	1
CTSL	patient-Responder	-1.52586e-16	0.407653	-3.74303e-16	1	1
CX3CL1	patient-Responder	7.62928e-17	0.54086	1.41058e-16	1	1
CXCL1	patient-Responder	0	0.434022	0	1	1
CXCL13	patient-Responder	-3.81464e-17	0.387735	-9.83827e-17	1	1
CXCL14	patient-Responder	-3.81464e-17	0.33266	-1.14671e-16	1	1
CXCL2	patient-Responder	0	0.246347	0	1	1
CXCL3	patient-Responder	-3.81464e-17	0.33266	-1.14671e-16	1	1
CXCL9	patient-Responder	-3.81464e-17	0.33266	-1.14671e-16	1	1
CXCR2	patient-Responder	-1.90732e-16	0.486096	-3.92375e-16	1	1
CXCR4	patient-Responder	-0.0682631	0.384643	-0.177472	0.85914	1
CYBB	patient-Responder	3.81464e-17	0.289915	1.31578e-16	1	1
CYLD	patient-Responder	-0.0353545	0.219974	-0.160721	0.87231	1
DDX43	patient-Responder	-7.62928e-17	0.48818	-1.5628e-16	1	1
EBI3	patient-Responder	-3.81464e-17	0.33266	-1.14671e-16	1	1
ENG	patient-Responder	-0.1824	0.673529	-0.270812	0.78654	1
EOMES	patient-Responder	0.0934845	0.877629	0.106519	0.91517	1
EPCAM	patient-Responder	0	0.434022	0	1	1
F12	patient-Responder	3.81464e-17	0.289915	1.31578e-16	1	1
FADD	patient-Responder	3.14708e-16	0.442999	7.10403e-16	1	1
FCER1A	patient-Responder	3.81464e-17	0.289915	1.31578e-16	1	1
FCER1G	patient-Responder	-0.111956	0.550267	-0.203458	0.83878	1
FCGR1A	patient-Responder	-3.81464e-17	0.33266	-1.14671e-16	1	1
FCGR2A	patient-Responder	0	0.574961	0	1	1
FCGR2B	patient-Responder	-1.14439e-16	0.537414	-2.12944e-16	1	1
FLT3	patient-Responder	-1.52586e-16	0.407653	-3.74303e-16	1	1
FLT3LG	patient-Responder	0.0453508	0.261068	0.173712	0.86209	1
FN1	patient-Responder	3.81464e-17	0.363513	1.04938e-16	1	1
GNLY	patient-Responder	-0.231123	1.16417	-0.19853	0.84263	1
GTF3C1	patient-Responder	-0.02827	0.178711	-0.158189	0.87431	1
HAVCR2	patient-Responder	0.308047	0.913114	0.337359	0.73585	1
HLA_DOB	patient-Responder	0.241442	1.00255	0.240828	0.80969	1
HLA_DRA	patient-Responder	-0.188041	0.649036	-0.289723	0.77203	1
HLA_DRB3	patient-Responder	-0.117135	0.42344	-0.276629	0.78207	1
IDO1	patient-Responder	-3.81464e-17	0.33266	-1.14671e-16	1	1
IFI16	patient-Responder	0.0438426	0.43187	0.101518	0.91914	1
IFI27	patient-Responder	-3.81464e-17	0.33266	-1.14671e-16	1	1
IFI35	patient-Responder	-0.0705912	0.956615	-0.0737927	0.94118	1
IFIT2	patient-Responder	0.177308	0.974177	0.182008	0.85558	1
IFNA1	patient-Responder	-3.81464e-17	0.33266	-1.14671e-16	1	1
IFNA17	patient-Responder	3.81464e-17	0.289915	1.31578e-16	1	1
IFNG	patient-Responder	0.317891	1.0306	0.308454	0.75774	1
IFNGR1	patient-Responder	0.0475215	0.340373	0.139616	0.88896	1
IGLL1	patient-Responder	-3.81464e-17	0.424542	-8.9853e-17	1	1
IKBKB	patient-Responder	-0.207075	0.831193	-0.24913	0.80326	1
IL17B	patient-Responder	-3.81464e-17	0.33266	-1.14671e-16	1	1
IL17F	patient-Responder	-3.81464e-17	0.33266	-1.14671e-16	1	1
IL17RA	patient-Responder	0.03285	0.594717	0.0552364	0.95595	1
IL17RB	patient-Responder	-3.81464e-16	0.352607	-1.08184e-15	1	1
IL18	patient-Responder	2.28878e-16	0.486806	4.70164e-16	1	1
IL18RAP	patient-Responder	-0.0149534	1.04223	-0.0143474	0.98855	1
IL19	patient-Responder	-3.81464e-17	0.33266	-1.14671e-16	1	1
IL1B	patient-Responder	3.81464e-17	0.289915	1.31578e-16	1	1
IL1R2	patient-Responder	-3.81464e-17	0.33266	-1.14671e-16	1	1
IL1RN	patient-Responder	-3.81464e-17	0.33266	-1.14671e-16	1	1
IL2	patient-Responder	3.81464e-17	0.289915	1.31578e-16	1	1
IL22RA1	patient-Responder	-7.62928e-17	0.384623	-1.98357e-16	1	1
IL23R	patient-Responder	0	0.246347	0	1	1
IL27	patient-Responder	3.81464e-17	0.289915	1.31578e-16	1	1
IL3	patient-Responder	3.81464e-17	0.363513	1.04938e-16	1	1
IL3RA	patient-Responder	3.81464e-17	0.363513	1.04938e-16	1	1
IL4	patient-Responder	-3.81464e-17	0.33266	-1.14671e-16	1	1
IL6R	patient-Responder	-0.196346	0.773481	-0.253847	0.79961	1
IL6ST	patient-Responder	0.0270732	0.279483	0.0968687	0.92283	1
IL8	patient-Responder	-0.232257	0.651474	-0.356511	0.72146	1
IL9	patient-Responder	-3.81464e-17	0.268949	-1.41835e-16	1	1
ILF3	patient-Responder	0.0131438	0.20323	0.0646744	0.94843	1
ISG20	patient-Responder	-0.0261973	0.324029	-0.0808488	0.93556	1
ITGA2	patient-Responder	-4.57757e-16	0.439246	-1.04214e-15	1	1
ITGAE	patient-Responder	0.202361	0.58955	0.343246	0.73141	1
ITGAX	patient-Responder	0.274582	0.939546	0.29225	0.7701	1
ITGB4	patient-Responder	-3.81464e-17	0.424542	-8.9853e-17	1	1
ITK	patient-Responder	-0.0132974	0.250796	-0.0530209	0.95772	1
KIR3DL1	patient-Responder	0	0.423817	0	1	1
KIR3DL3	patient-Responder	3.81464e-17	0.363513	1.04938e-16	1	1
KIT	patient-Responder	0	0.370853	0	1	1
KLRC1	patient-Responder	0.0659602	0.872054	0.0756378	0.93971	1
KLRK1	patient-Responder	0.123184	0.446066	0.276157	0.78243	1
LAG3	patient-Responder	0.157713	0.706575	0.223207	0.82337	1
LCN2	patient-Responder	3.81464e-17	0.363513	1.04938e-16	1	1
LIF	patient-Responder	-0.00863621	0.510404	-0.0169203	0.9865	1
LILRA1	patient-Responder	-0.0724386	0.566844	-0.127793	0.89831	1
LILRB2	patient-Responder	3.81464e-17	0.363513	1.04938e-16	1	1
LRRN3	patient-Responder	-0.187183	0.997735	-0.187608	0.85118	1
LTB	patient-Responder	-0.0687652	0.525895	-0.130759	0.89597	1
LTF	patient-Responder	3.81464e-17	0.289915	1.31578e-16	1	1
LY86	patient-Responder	3.81464e-17	0.289915	1.31578e-16	1	1
LYN	patient-Responder	-0.0598585	0.668603	-0.0895278	0.92866	1
MAGEA1	patient-Responder	3.81464e-17	0.363513	1.04938e-16	1	1
MAGEA3	patient-Responder	-1.52586e-16	0.407653	-3.74303e-16	1	1
MAGEA4	patient-Responder	3.81464e-17	0.289915	1.31578e-16	1	1
MAGEB2	patient-Responder	3.81464e-17	0.289915	1.31578e-16	1	1
MAGEC2	patient-Responder	4.57757e-16	0.49297	9.28568e-16	1	1
MAP2K2	patient-Responder	-0.00897467	0.256767	-0.0349526	0.97212	1
MAPK14	patient-Responder	0.0699581	0.237227	0.294899	0.76807	1
MAPKAPK2	patient-Responder	0.0212493	0.351998	0.0603677	0.95186	1
MARCO	patient-Responder	-7.62928e-17	0.396343	-1.92492e-16	1	1
MASP1	patient-Responder	0	0.500176	0	1	1
MASP2	patient-Responder	-1.71659e-16	0.449402	-3.81971e-16	1	1
MAVS	patient-Responder	-0.0682879	0.551165	-0.123897	0.9014	1
MBL2	patient-Responder	-3.81464e-17	0.387735	-9.83827e-17	1	1
MCAM	patient-Responder	-3.81464e-17	0.33266	-1.14671e-16	1	1
MEF2C	patient-Responder	3.81464e-17	0.289915	1.31578e-16	1	1
MEFV	patient-Responder	-3.81464e-17	0.387735	-9.83827e-17	1	1
MICB	patient-Responder	-0.0407194	0.240493	-0.169316	0.86555	1
MME	patient-Responder	-3.81464e-17	0.33266	-1.14671e-16	1	1
MNX1	patient-Responder	-3.81464e-17	0.33266	-1.14671e-16	1	1
MPPED1	patient-Responder	0	0.434022	0	1	1
MR1	patient-Responder	0.184712	0.659599	0.280036	0.77945	1
MRC1	patient-Responder	7.62928e-17	0.377771	2.01955e-16	1	1
MS4A2	patient-Responder	-3.81464e-17	0.387735	-9.83827e-17	1	1
MSR1	patient-Responder	2.28878e-16	0.420169	5.44729e-16	1	1
MST1R	patient-Responder	3.81464e-17	0.289915	1.31578e-16	1	1
MYD88	patient-Responder	0.00603781	0.217065	0.0278156	0.97781	1
NFATC4	patient-Responder	-0.157225	0.562802	-0.279361	0.77997	1
NFKB1	patient-Responder	0.00534362	0.510374	0.01047	0.99165	1
NLRP3	patient-Responder	-8.58294e-17	0.406549	-2.11117e-16	1	1
NOD1	patient-Responder	0.322813	0.901855	0.357943	0.72039	1
NOD2	patient-Responder	0.192374	0.848515	0.226719	0.82064	1
NOS2A	patient-Responder	0	0.337024	0	1	1
NRP1	patient-Responder	3.81464e-17	0.289915	1.31578e-16	1	1
OSM	patient-Responder	0.00988261	0.897399	0.0110125	0.99121	1
PASD1	patient-Responder	-1.52586e-16	0.407653	-3.74303e-16	1	1
PDCD1	patient-Responder	0.318987	0.935874	0.340844	0.73322	1
PDCD1LG2	patient-Responder	-3.81464e-17	0.387735	-9.83827e-17	1	1
PDGFC	patient-Responder	-3.81464e-17	0.33266	-1.14671e-16	1	1
PDGFRB	patient-Responder	2.28878e-16	0.6374	3.59081e-16	1	1
PECAM1	patient-Responder	-0.0115793	0.600114	-0.0192952	0.98461	1
PIK3CG	patient-Responder	-0.0621678	0.296614	-0.209592	0.83399	1
PIN1	patient-Responder	-0.00275985	0.219168	-0.0125924	0.98995	1
PLA2G1B	patient-Responder	3.81464e-17	0.363513	1.04938e-16	1	1
PLAU	patient-Responder	-1.52586e-16	0.448751	-3.40023e-16	1	1
PLAUR	patient-Responder	3.81464e-17	0.289915	1.31578e-16	1	1
PMCH	patient-Responder	3.81464e-17	0.289915	1.31578e-16	1	1
POU2AF1	patient-Responder	3.81464e-17	0.289915	1.31578e-16	1	1
PPARG	patient-Responder	-3.81464e-17	0.33266	-1.14671e-16	1	1
PRG2	patient-Responder	0.271438	0.752974	0.360488	0.71848	1
PRM1	patient-Responder	3.81464e-17	0.289915	1.31578e-16	1	1
PSEN1	patient-Responder	-0.0657457	0.205487	-0.319951	0.74901	1
PSMD7	patient-Responder	0.0792543	0.262638	0.301762	0.76283	1
PTGDR2	patient-Responder	-0.0526606	0.923012	-0.057053	0.9545	1
PVR	patient-Responder	0.00824348	0.558066	0.0147715	0.98821	1
RAG1	patient-Responder	3.81464e-17	0.363513	1.04938e-16	1	1
RIPK2	patient-Responder	-0.23385	0.888905	-0.263076	0.79249	1
RORA	patient-Responder	-0.00177101	0.274676	-0.00644763	0.99486	1
RRAD	patient-Responder	3.81464e-17	0.363513	1.04938e-16	1	1
S100A12	patient-Responder	3.81464e-17	0.289915	1.31578e-16	1	1
S100A8	patient-Responder	-3.81464e-17	0.33266	-1.14671e-16	1	1
SAA1	patient-Responder	-0.141777	0.646319	-0.219361	0.82637	1
SELE	patient-Responder	-3.81464e-17	0.33266	-1.14671e-16	1	1
SEMG1	patient-Responder	-1.52586e-16	0.407653	-3.74303e-16	1	1
SERPINB2	patient-Responder	3.81464e-17	0.363513	1.04938e-16	1	1
SERPING1	patient-Responder	-3.81464e-17	0.33266	-1.14671e-16	1	1
SH2B2	patient-Responder	-0.152389	0.551499	-0.276318	0.7823	1
SH2D1A	patient-Responder	0.0454753	0.289379	0.157148	0.87513	1
SH2D1B	patient-Responder	3.81464e-17	0.289915	1.31578e-16	1	1
SMPD3	patient-Responder	3.81464e-17	0.363513	1.04938e-16	1	1
SPACA3	patient-Responder	-0.199245	0.686234	-0.290346	0.77155	1
SPINK5	patient-Responder	-0.120228	0.667757	-0.180047	0.85712	1
SPP1	patient-Responder	3.81464e-17	0.363513	1.04938e-16	1	1
ST6GAL1	patient-Responder	-0.157929	0.861706	-0.183275	0.85458	1
STAT2	patient-Responder	-0.0457538	0.24535	-0.186484	0.85207	1
STAT3	patient-Responder	0.00356975	0.214642	0.0166312	0.98673	1
SYCP1	patient-Responder	3.81464e-17	0.289915	1.31578e-16	1	1
TAL1	patient-Responder	3.81464e-17	0.289915	1.31578e-16	1	1
TAP1	patient-Responder	-0.0900832	0.268016	-0.336111	0.73679	1
TBK1	patient-Responder	-0.191238	0.855274	-0.223599	0.82307	1
TFE3	patient-Responder	-0.181804	0.707926	-0.256813	0.79732	1
TGFB2	patient-Responder	0	0.557319	0	1	1
THY1	patient-Responder	-0.173475	0.711307	-0.243882	0.80732	1
TICAM1	patient-Responder	-0.208957	0.718612	-0.290779	0.77122	1
TICAM2	patient-Responder	-3.81464e-17	0.387735	-9.83827e-17	1	1
TIGIT	patient-Responder	-0.175165	0.501293	-0.349426	0.72677	1
TLR4	patient-Responder	3.81464e-17	0.289915	1.31578e-16	1	1
TLR5	patient-Responder	0	0.337024	0	1	1
TLR6	patient-Responder	-7.62928e-17	0.414528	-1.84047e-16	1	1
TLR7	patient-Responder	0	0.337024	0	1	1
TLR9	patient-Responder	-0.152389	0.606981	-0.251061	0.80177	1
TNFRSF10C	patient-Responder	3.81464e-17	0.289915	1.31578e-16	1	1
TNFRSF11B	patient-Responder	3.81464e-17	0.289915	1.31578e-16	1	1
TNFRSF12A	patient-Responder	0.0584161	0.756385	0.0772306	0.93844	1
TNFRSF13B	patient-Responder	-3.81464e-17	0.33266	-1.14671e-16	1	1
TNFRSF8	patient-Responder	0	0.452248	0	1	1
TNFSF10	patient-Responder	-0.0112154	0.323713	-0.0346461	0.97236	1
TNFSF15	patient-Responder	3.81464e-17	0.289915	1.31578e-16	1	1
TNFSF18	patient-Responder	3.81464e-17	0.363513	1.04938e-16	1	1
TRAF3	patient-Responder	-0.0433734	0.220022	-0.197132	0.84372	1
TREM2	patient-Responder	-0.0314586	0.570779	-0.0551153	0.95605	1
TTK	patient-Responder	3.81464e-17	0.289915	1.31578e-16	1	1
TXK	patient-Responder	-0.122574	0.990115	-0.123798	0.90148	1
UBC	patient-Responder	-0.0427906	0.254377	-0.168217	0.86641	1
ULBP2	patient-Responder	-0.128839	0.518417	-0.248524	0.80373	1
VEGFA	patient-Responder	-3.81464e-17	0.387735	-9.83827e-17	1	1
XCR1	patient-Responder	-0.0622901	0.618275	-0.100748	0.91975	1

## Sheet: Treatment.CD8+ TC
Gene	Variable	Estimate	Std..Error	t.value	p.value	adjust.p
CCRL2	time-Post	2.75758	0.627731	4.39293	1e-05	0.0001
BCL2L1	time-Post	0.717373	0.190869	3.75846	0.00017	0.00161
FCGR2A	time-Post	2.01378	0.59163	3.40378	0.00066	0.00601
MRC1	time-Post	1.22858	0.388723	3.16054	0.00157	0.01383
TLR6	time-Post	1.34227	0.426546	3.14683	0.00165	0.01444
KLRC2	time-Post	1.39222	0.445427	3.12558	0.00177	0.01539
CLEC4C	time-Post	1.3466	0.437518	3.0778	0.00209	0.01789
HLA_DRB4	time-Post	1.9125	0.63969	2.98972	0.00279	0.02352
CD79B	time-Post	1.89164	0.637227	2.96855	0.00299	0.02497
MASP1	time-Post	1.50755	0.514677	2.92911	0.0034	0.02789
NFKBIA	time-Post	-0.67511	0.231698	-2.91375	0.00357	0.02911
TLR8	time-Post	1.73334	0.650096	2.66628	0.00767	0.06109
TNFRSF13C	time-Post	1.82192	0.684844	2.66034	0.00781	0.06203
DMBT1	time-Post	1.94113	0.730314	2.65794	0.00786	0.06225
LILRB1	time-Post	2.32747	0.876884	2.65425	0.00795	0.06242
YTHDF2	time-Post	-1.06	0.399362	-2.65424	0.00795	0.06242
IL6ST	time-Post	-0.562346	0.214889	-2.61691	0.00887	0.06905
FUT7	time-Post	1.95288	0.768327	2.54173	0.01103	0.0842
MAP2K4	time-Post	2.14572	0.847143	2.53289	0.01131	0.08585
KIR3DL2	time-Post	1.7117	0.680879	2.51396	0.01194	0.09014
CMKLR1	time-Post	1.67027	0.667926	2.50068	0.0124	0.0931
PDGFRB	time-Post	1.59229	0.655879	2.42771	0.01519	0.10956
TMEFF2	time-Post	1.48631	0.614205	2.41989	0.01553	0.11172
MS4A1	time-Post	1.46687	0.609451	2.40687	0.01609	0.11484
MICA	time-Post	1.23947	0.519046	2.38797	0.01694	0.1206
TRAF6	time-Post	-0.527863	0.221444	-2.38373	0.01714	0.12171
APOE	time-Post	0.90737	0.381327	2.37951	0.01734	0.12249
CD163	time-Post	0.859932	0.36283	2.37007	0.01778	0.12464
IL17RB	time-Post	0.859932	0.36283	2.37007	0.01778	0.12464
USP9Y	time-Post	0.871865	0.368534	2.36576	0.01799	0.12579
CD200	time-Post	0.96472	0.408282	2.36288	0.01813	0.12645
KIR3DL1	time-Post	1.02539	0.436104	2.35125	0.01871	0.12981
NOS2A	time-Post	0.814784	0.346794	2.34947	0.0188	0.12981
TLR5	time-Post	0.814784	0.346794	2.34947	0.0188	0.12981
TLR7	time-Post	0.814784	0.346794	2.34947	0.0188	0.12981
CD34	time-Post	1.01844	0.433762	2.34791	0.01888	0.13003
IL22RA1	time-Post	0.928476	0.395774	2.34598	0.01898	0.13014
MSR1	time-Post	1.0142	0.432351	2.34577	0.01899	0.13014
CTCFL	time-Post	0.977952	0.42081	2.32398	0.02013	0.13659
CEACAM1	time-Post	1.08498	0.468377	2.31646	0.02053	0.13828
CD70	time-Post	1.22462	0.529118	2.31446	0.02064	0.13834
KIT	time-Post	0.883328	0.381605	2.31477	0.02063	0.13834
CDH1	time-Post	0.883328	0.382037	2.31215	0.02077	0.13887
AICDA	time-Post	0.932804	0.407834	2.28721	0.02218	0.14375
CCL18	time-Post	1.09853	0.478788	2.2944	0.02177	0.14375
CD1A	time-Post	0.932804	0.407834	2.28721	0.02218	0.14375
MARCO	time-Post	0.932804	0.407834	2.28721	0.02218	0.14375
TGFB2	time-Post	1.30333	0.573477	2.27268	0.02305	0.14799
IL18	time-Post	1.1357	0.500919	2.26723	0.02338	0.14907
VEGFC	time-Post	1.10985	0.490888	2.2609	0.02377	0.1512
CXCL1	time-Post	1.00358	0.446605	2.24714	0.02463	0.15418
EPCAM	time-Post	1.00358	0.446605	2.24714	0.02463	0.15418
MPPED1	time-Post	1.00358	0.446605	2.24714	0.02463	0.15418
CCL14	time-Post	1.03067	0.461761	2.23204	0.02561	0.15922
PLAU	time-Post	1.03067	0.461761	2.23204	0.02561	0.15922
POU2F2	time-Post	1.97331	0.887254	2.22407	0.02614	0.1607
CD3EAP	time-Post	1.71865	0.779547	2.20467	0.02748	0.16737
CCL4	time-Post	0.694224	0.318465	2.17991	0.02926	0.17518
IGF1R	time-Post	1.27391	0.587243	2.16931	0.03006	0.17919
FEZ1	time-Post	1.36956	0.634183	2.15956	0.03081	0.18169
TNFRSF11A	time-Post	0.781837	0.366666	2.13228	0.03298	0.19178
CDKN1A	time-Post	1.76536	0.832054	2.12169	0.03386	0.19507
LILRA1	time-Post	1.07134	0.506182	2.11651	0.0343	0.19719
BCL10	time-Post	-0.412827	0.197658	-2.08859	0.03674	0.2086
CHIT1	time-Post	1.20731	0.580226	2.08076	0.03746	0.2116
MAPK11	time-Post	0.977952	0.470104	2.08029	0.0375	0.2116
STAT3	time-Post	-0.27829	0.134152	-2.07444	0.03804	0.21421
C3AR1	time-Post	1.34623	0.650167	2.07059	0.0384	0.21525
CFB	time-Post	0.875388	0.42408	2.06421	0.039	0.21739
TNFAIP3	time-Post	-0.476634	0.231168	-2.06185	0.03922	0.21791
TNFRSF17	time-Post	0.932804	0.458525	2.03436	0.04192	0.22947
IFNB1	time-Post	0.96472	0.475259	2.02988	0.04237	0.23056
IRF8	time-Post	1.05425	0.519247	2.03034	0.04232	0.23056
CD68	time-Post	0.631807	0.31275	2.02017	0.04337	0.23507
IFIT1	time-Post	1.57196	0.778544	2.0191	0.04348	0.2352
CDK1	time-Post	0.932804	0.46377	2.01135	0.04429	0.23864
ICAM4	time-Post	0.977952	0.486063	2.01199	0.04422	0.23864
LAIR2	time-Post	1.55533	0.778434	1.99803	0.04571	0.24438
GAGE1	time-Post	0.883328	0.446436	1.97862	0.04786	0.25341
CD276	time-Post	1.1389	0.576788	1.97456	0.04832	0.25486
TIGIT	time-Post	0.928647	0.475678	1.95226	0.05091	0.26446
NT5E	time-Post	1.68057	0.869468	1.93288	0.05325	0.27454
NFKB2	time-Post	-0.544981	0.282644	-1.92815	0.05384	0.27706
SYT17	time-Post	0.932804	0.483984	1.92735	0.05394	0.27706
TNFSF14	time-Post	1.6715	0.867616	1.92654	0.05404	0.27706
GATA3	time-Post	-1.40283	0.728794	-1.92486	0.05425	0.27761
CLEC6A	time-Post	1.11069	0.577697	1.92261	0.05453	0.27853
CD5	time-Post	-0.302716	0.157606	-1.92071	0.05477	0.27887
SYK	time-Post	1.33609	0.69862	1.91247	0.05582	0.2828
FCGR2B	time-Post	1.05425	0.552995	1.90643	0.05659	0.28482
IL25	time-Post	1.03067	0.542517	1.89979	0.05746	0.28867
CX3CL1	time-Post	1.05304	0.55654	1.89211	0.05848	0.29239
IL1RL1	time-Post	1.0751	0.568305	1.89176	0.05852	0.29239
SLAMF6	time-Post	1.58176	0.837384	1.88892	0.0589	0.29322
KLRD1	time-Post	1.41695	0.75307	1.88157	0.05989	0.2967
FCER2	time-Post	0.932804	0.497425	1.87527	0.06076	0.2971
IFNL2	time-Post	1.04873	0.558645	1.87728	0.06048	0.2971
MUC1	time-Post	0.814784	0.433795	1.87827	0.06034	0.2971
TYK2	time-Post	0.231444	0.123381	1.87585	0.06068	0.2971
TLR10	time-Post	1.08498	0.580099	1.87033	0.06144	0.29883
FCGR3A	time-Post	1.35442	0.72477	1.86876	0.06166	0.29937
CEBPB	time-Post	0.982374	0.526751	1.86497	0.06219	0.30141
DDX43	time-Post	0.932804	0.502333	1.85694	0.06332	0.30622
IL24	time-Post	0.9262	0.499563	1.85402	0.06374	0.30622
TNFSF13	time-Post	1.16566	0.628551	1.85452	0.06366	0.30622
KLRK1	time-Post	0.799814	0.434622	1.84025	0.06573	0.31439
IRF2	time-Post	0.418804	0.229263	1.82674	0.06774	0.31984
ENTPD1	time-Post	1.03225	0.568857	1.8146	0.06959	0.32543
TIRAP	time-Post	1.00358	0.553431	1.81339	0.06977	0.32543
CD244	time-Post	1.59255	0.879225	1.81131	0.07009	0.3259
PRKCE	time-Post	1.01679	0.562771	1.80676	0.0708	0.32809
CXCR2	time-Post	0.900576	0.500188	1.80047	0.07179	0.33022
TNFRSF18	time-Post	0.882132	0.490226	1.79944	0.07195	0.33022
TP53	time-Post	0.41005	0.22791	1.79918	0.07199	0.33022
TPSAB1	time-Post	1.26282	0.702154	1.79849	0.0721	0.33022
CCR3	time-Post	0.821935	0.460027	1.78671	0.07398	0.33714
SAA1	time-Post	1.04448	0.585079	1.78519	0.07423	0.33772
CYLD	time-Post	-0.216019	0.121418	-1.77914	0.07522	0.33835
GNLY	time-Post	0.297108	0.167213	1.77682	0.0756	0.33835
ICOSLG	time-Post	0.919675	0.516548	1.78043	0.07501	0.33835
NOD1	time-Post	1.12258	0.631491	1.77766	0.07546	0.33835
PSEN2	time-Post	1.36724	0.775584	1.76286	0.07792	0.34648
IL13RA1	time-Post	0.859932	0.491622	1.74917	0.08026	0.35516
IL18RAP	time-Post	0.98473	0.564128	1.74558	0.08088	0.35733
AXL	time-Post	0.804935	0.474863	1.69509	0.09006	0.38429
KLRB1	time-Post	-0.432731	0.255258	-1.69527	0.09002	0.38429
MAVS	time-Post	0.958037	0.567144	1.68923	0.09118	0.38787
CLEC4A	time-Post	1.26111	0.748219	1.68549	0.09189	0.3895
ATG12	time-Post	0.435517	0.279467	1.55839	0.11914	0.39239
ATG16L1	time-Post	-0.222243	0.137044	-1.62169	0.10487	0.39239
BATF	time-Post	1.31225	0.830627	1.57984	0.11414	0.39239
BST1	time-Post	0.533442	0.342304	1.55839	0.11914	0.39239
C3	time-Post	0.464898	0.29832	1.55839	0.11914	0.39239
C5	time-Post	0.349886	0.224518	1.55839	0.11914	0.39239
C7	time-Post	-0.415421	0.266571	-1.55839	0.11914	0.39239
C9	time-Post	0.533442	0.342304	1.55839	0.11914	0.39239
CAMP	time-Post	0.464898	0.29832	1.55839	0.11914	0.39239
CARD9	time-Post	0.464898	0.29832	1.55839	0.11914	0.39239
CCL1	time-Post	0.464898	0.29832	1.55839	0.11914	0.39239
CCL11	time-Post	0.582918	0.374052	1.55839	0.11914	0.39239
CCL16	time-Post	0.464898	0.29832	1.55839	0.11914	0.39239
CCL19	time-Post	0.582918	0.374052	1.55839	0.11914	0.39239
CCL21	time-Post	0.464898	0.29832	1.55839	0.11914	0.39239
CCL24	time-Post	0.464898	0.29832	1.55839	0.11914	0.39239
CCL26	time-Post	0.621759	0.398976	1.55839	0.11914	0.39239
CCL28	time-Post	0.464898	0.29832	1.55839	0.11914	0.39239
CCL7	time-Post	0.464898	0.29832	1.55839	0.11914	0.39239
CCR2	time-Post	0.974486	0.611979	1.59235	0.11131	0.39239
CD160	time-Post	1.62371	1.01136	1.60547	0.10839	0.39239
CD1C	time-Post	0.653698	0.419471	1.55839	0.11914	0.39239
CD207	time-Post	0.464898	0.29832	1.55839	0.11914	0.39239
CD209	time-Post	0.464898	0.29832	1.55839	0.11914	0.39239
CD28	time-Post	-0.584032	0.368267	-1.58589	0.11276	0.39239
CD33	time-Post	0.533442	0.342304	1.55839	0.11914	0.39239
CD36	time-Post	0.621759	0.398976	1.55839	0.11914	0.39239
CD40	time-Post	0.653698	0.419471	1.55839	0.11914	0.39239
CD58	time-Post	0.254423	0.161573	1.57466	0.11533	0.39239
CD80	time-Post	0.464898	0.29832	1.55839	0.11914	0.39239
CD8A	time-Post	1.12177	0.715525	1.56775	0.11694	0.39239
CEACAM6	time-Post	0.349886	0.224518	1.55839	0.11914	0.39239
CFD	time-Post	0.72521	0.465359	1.55839	0.11914	0.39239
CFI	time-Post	0.464898	0.29832	1.55839	0.11914	0.39239
CLEC5A	time-Post	0.653698	0.419471	1.55839	0.11914	0.39239
CLU	time-Post	0.582918	0.374052	1.55839	0.11914	0.39239
COLEC12	time-Post	0.533442	0.342304	1.55839	0.11914	0.39239
CREB5	time-Post	0.533442	0.342304	1.55839	0.11914	0.39239
CRP	time-Post	0.621759	0.398976	1.55839	0.11914	0.39239
CSF1	time-Post	0.464898	0.29832	1.55839	0.11914	0.39239
CSF1R	time-Post	0.621759	0.398976	1.55839	0.11914	0.39239
CSF3	time-Post	0.464898	0.29832	1.55839	0.11914	0.39239
CT45A1	time-Post	0.582918	0.374052	1.55839	0.11914	0.39239
CTAG1B	time-Post	0.464898	0.29832	1.55839	0.11914	0.39239
CTAGE1	time-Post	0.621759	0.398976	1.55839	0.11914	0.39239
CTSG	time-Post	0.464898	0.29832	1.55839	0.11914	0.39239
CTSL	time-Post	0.653698	0.419471	1.55839	0.11914	0.39239
CXCL13	time-Post	0.621759	0.398976	1.55839	0.11914	0.39239
CXCL14	time-Post	0.533442	0.342304	1.55839	0.11914	0.39239
CXCL2	time-Post	0.395034	0.253489	1.55839	0.11914	0.39239
CXCL3	time-Post	0.533442	0.342304	1.55839	0.11914	0.39239
CXCL9	time-Post	0.533442	0.342304	1.55839	0.11914	0.39239
CXCR1	time-Post	1.08498	0.664753	1.63215	0.10265	0.39239
CYBB	time-Post	0.464898	0.29832	1.55839	0.11914	0.39239
EBI3	time-Post	0.533442	0.342304	1.55839	0.11914	0.39239
EP300	time-Post	-0.250927	0.154303	-1.62619	0.10391	0.39239
F12	time-Post	0.464898	0.29832	1.55839	0.11914	0.39239
FAS	time-Post	0.814784	0.520139	1.56647	0.11724	0.39239
FCER1A	time-Post	0.464898	0.29832	1.55839	0.11914	0.39239
FCGR1A	time-Post	0.533442	0.342304	1.55839	0.11914	0.39239
FLT3	time-Post	0.653698	0.419471	1.55839	0.11914	0.39239
FN1	time-Post	0.582918	0.374052	1.55839	0.11914	0.39239
HAMP	time-Post	1.00067	0.613152	1.63202	0.10268	0.39239
IDO1	time-Post	0.533442	0.342304	1.55839	0.11914	0.39239
IFI27	time-Post	0.533442	0.342304	1.55839	0.11914	0.39239
IFNA1	time-Post	0.533442	0.342304	1.55839	0.11914	0.39239
IFNA17	time-Post	0.464898	0.29832	1.55839	0.11914	0.39239
IFNG	time-Post	1.3784	0.834855	1.65106	0.09873	0.39239
IGLL1	time-Post	0.680782	0.43685	1.55839	0.11914	0.39239
IL17B	time-Post	0.533442	0.342304	1.55839	0.11914	0.39239
IL17F	time-Post	0.533442	0.342304	1.55839	0.11914	0.39239
IL19	time-Post	0.533442	0.342304	1.55839	0.11914	0.39239
IL1B	time-Post	0.464898	0.29832	1.55839	0.11914	0.39239
IL1R2	time-Post	0.533442	0.342304	1.55839	0.11914	0.39239
IL1RN	time-Post	0.533442	0.342304	1.55839	0.11914	0.39239
IL2	time-Post	0.464898	0.29832	1.55839	0.11914	0.39239
IL23R	time-Post	0.395034	0.253489	1.55839	0.11914	0.39239
IL27	time-Post	0.464898	0.29832	1.55839	0.11914	0.39239
IL3	time-Post	0.582918	0.374052	1.55839	0.11914	0.39239
IL3RA	time-Post	0.582918	0.374052	1.55839	0.11914	0.39239
IL4	time-Post	0.533442	0.342304	1.55839	0.11914	0.39239
IL9	time-Post	0.431278	0.276746	1.55839	0.11914	0.39239
IRAK2	time-Post	0.904903	0.57498	1.5738	0.11553	0.39239
ITGA2	time-Post	0.70436	0.45198	1.55839	0.11914	0.39239
ITGB4	time-Post	0.680782	0.43685	1.55839	0.11914	0.39239
JAM3	time-Post	1.3371	0.843553	1.58508	0.11295	0.39239
KIR3DL3	time-Post	0.582918	0.374052	1.55839	0.11914	0.39239
LCN2	time-Post	0.582918	0.374052	1.55839	0.11914	0.39239
LILRB2	time-Post	0.582918	0.374052	1.55839	0.11914	0.39239
LTF	time-Post	0.464898	0.29832	1.55839	0.11914	0.39239
LY86	time-Post	0.464898	0.29832	1.55839	0.11914	0.39239
LYN	time-Post	1.01156	0.635044	1.5929	0.11118	0.39239
MAGEA1	time-Post	0.582918	0.374052	1.55839	0.11914	0.39239
MAGEA3	time-Post	0.653698	0.419471	1.55839	0.11914	0.39239
MAGEA4	time-Post	0.464898	0.29832	1.55839	0.11914	0.39239
MAGEB2	time-Post	0.464898	0.29832	1.55839	0.11914	0.39239
MAGEC2	time-Post	0.790511	0.507262	1.55839	0.11914	0.39239
MBL2	time-Post	0.621759	0.398976	1.55839	0.11914	0.39239
MCAM	time-Post	0.533442	0.342304	1.55839	0.11914	0.39239
MEF2C	time-Post	0.464898	0.29832	1.55839	0.11914	0.39239
MEFV	time-Post	0.621759	0.398976	1.55839	0.11914	0.39239
MME	time-Post	0.533442	0.342304	1.55839	0.11914	0.39239
MNX1	time-Post	0.533442	0.342304	1.55839	0.11914	0.39239
MS4A2	time-Post	0.621759	0.398976	1.55839	0.11914	0.39239
MST1R	time-Post	0.464898	0.29832	1.55839	0.11914	0.39239
NRP1	time-Post	0.464898	0.29832	1.55839	0.11914	0.39239
PASD1	time-Post	0.653698	0.419471	1.55839	0.11914	0.39239
PDCD1LG2	time-Post	0.621759	0.398976	1.55839	0.11914	0.39239
PDGFC	time-Post	0.533442	0.342304	1.55839	0.11914	0.39239
PLA2G1B	time-Post	0.582918	0.374052	1.55839	0.11914	0.39239
PLAUR	time-Post	0.464898	0.29832	1.55839	0.11914	0.39239
PMCH	time-Post	0.464898	0.29832	1.55839	0.11914	0.39239
POU2AF1	time-Post	0.464898	0.29832	1.55839	0.11914	0.39239
PPARG	time-Post	0.533442	0.342304	1.55839	0.11914	0.39239
PRM1	time-Post	0.464898	0.29832	1.55839	0.11914	0.39239
RAG1	time-Post	0.582918	0.374052	1.55839	0.11914	0.39239
RRAD	time-Post	0.582918	0.374052	1.55839	0.11914	0.39239
S100A12	time-Post	0.464898	0.29832	1.55839	0.11914	0.39239
S100A8	time-Post	0.533442	0.342304	1.55839	0.11914	0.39239
SELE	time-Post	0.533442	0.342304	1.55839	0.11914	0.39239
SEMG1	time-Post	0.653698	0.419471	1.55839	0.11914	0.39239
SERPINB2	time-Post	0.582918	0.374052	1.55839	0.11914	0.39239
SERPING1	time-Post	0.533442	0.342304	1.55839	0.11914	0.39239
SH2D1B	time-Post	0.464898	0.29832	1.55839	0.11914	0.39239
SMPD3	time-Post	0.582918	0.374052	1.55839	0.11914	0.39239
SPP1	time-Post	0.582918	0.374052	1.55839	0.11914	0.39239
SYCP1	time-Post	0.464898	0.29832	1.55839	0.11914	0.39239
TAL1	time-Post	0.464898	0.29832	1.55839	0.11914	0.39239
TICAM2	time-Post	0.621759	0.398976	1.55839	0.11914	0.39239
TLR4	time-Post	0.464898	0.29832	1.55839	0.11914	0.39239
TNFRSF10C	time-Post	0.464898	0.29832	1.55839	0.11914	0.39239
TNFRSF11B	time-Post	0.464898	0.29832	1.55839	0.11914	0.39239
TNFRSF13B	time-Post	0.533442	0.342304	1.55839	0.11914	0.39239
TNFRSF8	time-Post	0.72521	0.465359	1.55839	0.11914	0.39239
TNFSF15	time-Post	0.464898	0.29832	1.55839	0.11914	0.39239
TNFSF18	time-Post	0.582918	0.374052	1.55839	0.11914	0.39239
TTK	time-Post	0.464898	0.29832	1.55839	0.11914	0.39239
VEGFA	time-Post	0.621759	0.398976	1.55839	0.11914	0.39239
TNFSF13B	time-Post	0.464898	0.298614	1.55685	0.11951	0.39284
IFNAR1	time-Post	1.37386	0.883633	1.55479	0.12	0.39377
UBC	time-Post	-0.345331	0.224099	-1.54097	0.12332	0.402
PLA2G6	time-Post	0.220436	0.143925	1.5316	0.12562	0.40804
CD46	time-Post	-0.211888	0.138678	-1.52791	0.12654	0.41055
THBS1	time-Post	0.932804	0.610767	1.52727	0.12669	0.41055
CXCR6	time-Post	0.773861	0.506972	1.52644	0.1269	0.41074
TANK	time-Post	-0.341583	0.224533	-1.5213	0.12818	0.41391
TNFRSF9	time-Post	0.957346	0.630146	1.51924	0.1287	0.41462
BCL2	time-Post	0.52888	0.350172	1.51035	0.13096	0.41881
CCR5	time-Post	1.41187	0.944468	1.49488	0.13495	0.42141
FCER1G	time-Post	0.644187	0.431292	1.49362	0.13527	0.42145
IFI35	time-Post	1.02371	0.685269	1.49389	0.13521	0.42145
EOMES	time-Post	1.03145	0.691071	1.49253	0.13556	0.42188
THY1	time-Post	1.08797	0.731928	1.48644	0.13716	0.42343
CCL23	time-Post	0.859932	0.596412	1.44184	0.14935	0.44154
EGR2	time-Post	0.814784	0.565533	1.44074	0.14966	0.44162
TRAF3	time-Post	-0.306027	0.213438	-1.4338	0.15163	0.44612
MAP4K2	time-Post	0.273612	0.19111	1.4317	0.15223	0.44741
RPS6	time-Post	-0.257147	0.180028	-1.42838	0.15318	0.44828
CD55	time-Post	0.743867	0.521308	1.42692	0.1536	0.44903
CD19	time-Post	1.13086	0.793749	1.42471	0.15424	0.44956
CD84	time-Post	0.278391	0.195673	1.42274	0.15481	0.45018
TARP	time-Post	0.434957	0.306194	1.42053	0.15545	0.45156
STAT4	time-Post	-0.266416	0.188151	-1.41597	0.15678	0.45263
CD164	time-Post	-0.247871	0.175858	-1.40949	0.15869	0.45615
BCL6	time-Post	-1.16323	0.827015	-1.40654	0.15956	0.45674
PECAM1	time-Post	0.84573	0.600836	1.40759	0.15925	0.45674
ITK	time-Post	0.297981	0.213037	1.39873	0.16189	0.46245
C1S	time-Post	0.653698	0.468906	1.39409	0.16329	0.46355
C6	time-Post	0.72521	0.519848	1.39504	0.163	0.46355
MR1	time-Post	0.641703	0.460054	1.39484	0.16306	0.46355
PAX5	time-Post	0.653698	0.468906	1.39409	0.16329	0.46355
HLA_DMB	time-Post	1.06828	0.767369	1.39213	0.16388	0.46475
C4BPA	time-Post	0.680782	0.489482	1.39082	0.16428	0.4654
NCF4	time-Post	0.72521	0.524431	1.38285	0.16671	0.47083
LRP1	time-Post	0.621759	0.450665	1.37965	0.16769	0.47263
LAMP1	time-Post	-0.147177	0.107274	-1.37196	0.17007	0.47611
IFNA7	time-Post	0.621759	0.456	1.36351	0.17272	0.48137
ITGA2B	time-Post	0.621759	0.456	1.36351	0.17272	0.48137
CFP	time-Post	0.653698	0.47967	1.36281	0.17294	0.4815
AMICA1	time-Post	0.662794	0.489256	1.3547	0.17551	0.48668
BLK	time-Post	0.743867	0.549338	1.35411	0.1757	0.48672
IL1RAP	time-Post	1.21758	0.899903	1.35301	0.17605	0.4872
TPTE	time-Post	0.680782	0.503945	1.35091	0.17673	0.48859
BAGE	time-Post	0.72521	0.540442	1.34188	0.17963	0.49412
PRAME	time-Post	0.582918	0.43436	1.34201	0.17959	0.49412
TREM2	time-Post	0.623694	0.465229	1.34062	0.18004	0.49459
PRF1	time-Post	0.522575	0.390324	1.33882	0.18063	0.49538
HSD11B1	time-Post	0.621759	0.466531	1.33273	0.18262	0.49736
LGALS3	time-Post	0.967911	0.725957	1.33329	0.18244	0.49736
RORA	time-Post	-0.214497	0.160929	-1.33287	0.18257	0.49736
SPN	time-Post	1.04437	0.782257	1.33507	0.18185	0.49736
TNFRSF1B	time-Post	0.303565	0.227474	1.3345	0.18204	0.49736
ADORA2A	time-Post	1.15521	0.869937	1.32793	0.1842	0.49826
CMA1	time-Post	0.533442	0.401359	1.32909	0.18382	0.49826
LBP	time-Post	0.533442	0.401359	1.32909	0.18382	0.49826
CCR9	time-Post	0.582918	0.439998	1.32482	0.18523	0.50001
IL22	time-Post	0.582918	0.439998	1.32482	0.18523	0.50001
IL11RA	time-Post	0.242069	0.182999	1.32279	0.18591	0.50103
LAG3	time-Post	0.877576	0.667762	1.3142	0.18878	0.50611
IL10	time-Post	0.533442	0.40734	1.30957	0.19034	0.50782
CD9	time-Post	0.582918	0.445404	1.30874	0.19062	0.50807
LTK	time-Post	0.973937	0.744926	1.30743	0.19107	0.50861
INPP5D	time-Post	0.232802	0.178594	1.30352	0.1924	0.51034
FOXP3	time-Post	0.680782	0.524892	1.29699	0.19463	0.51477
CREB1	time-Post	0.28061	0.216893	1.29377	0.19574	0.51562
ITGA6	time-Post	0.753617	0.582877	1.29293	0.19604	0.51562
CCR6	time-Post	0.943436	0.731428	1.28985	0.1971	0.51781
IL1RAPL2	time-Post	0.533442	0.413883	1.28887	0.19744	0.51782
KIR_Inhibiting_Subgroup_2	time-Post	0.473436	0.367493	1.28829	0.19765	0.51782
TAB1	time-Post	-0.697772	0.542259	-1.28679	0.19817	0.51864
IFI16	time-Post	0.395613	0.308432	1.28266	0.19961	0.52157
IFIT2	time-Post	-1.18498	0.925695	-1.2801	0.20051	0.52327
ATM	time-Post	0.582918	0.456733	1.27628	0.20186	0.52479
PBK	time-Post	0.464898	0.36457	1.27519	0.20224	0.52479
AMBP	time-Post	0.696742	0.54702	1.2737	0.20277	0.52496
CSF3R	time-Post	0.533442	0.419096	1.27284	0.20307	0.52496
IL1A	time-Post	0.533442	0.419096	1.27284	0.20307	0.52496
MFGE8	time-Post	1.19164	0.944331	1.26189	0.20699	0.53209
MASP2	time-Post	0.582918	0.462431	1.26055	0.20747	0.53283
AKT3	time-Post	0.250307	0.199618	1.25393	0.20987	0.53649
BID	time-Post	1.02608	0.818893	1.25301	0.2102	0.53655
C4B	time-Post	0.70436	0.564997	1.24666	0.21252	0.53655
CD274	time-Post	0.653698	0.522336	1.25149	0.21076	0.53655
ELK1	time-Post	1.08136	0.867421	1.24664	0.21253	0.53655
IL17A	time-Post	0.464898	0.371145	1.2526	0.21035	0.53655
ICAM2	time-Post	0.692011	0.557741	1.24074	0.2147	0.53979
IKBKG	time-Post	0.523997	0.423168	1.23827	0.21562	0.54112
S100B	time-Post	0.751499	0.608548	1.2349	0.21687	0.54376
STAT6	time-Post	0.366408	0.297713	1.23074	0.21842	0.54444
BIRC5	time-Post	0.582918	0.49012	1.18934	0.23431	0.54544
C1QB	time-Post	0.648767	0.533695	1.21561	0.22413	0.54544
C8G	time-Post	0.625317	0.550748	1.13539	0.25621	0.54544
CCND3	time-Post	0.404777	0.339248	1.19316	0.23281	0.54544
CD4	time-Post	-0.821289	0.679835	-1.20807	0.22702	0.54544
CD86	time-Post	0.464898	0.390022	1.19198	0.23327	0.54544
CD8B	time-Post	0.849381	0.703783	1.20688	0.22748	0.54544
CHUK	time-Post	0.699852	0.600566	1.16532	0.24389	0.54544
CR1	time-Post	0.98735	0.85463	1.15529	0.24797	0.54544
DUSP6	time-Post	1.23261	1.0051	1.22635	0.22007	0.54544
EWSR1	time-Post	-0.177268	0.146869	-1.20698	0.22744	0.54544
FADD	time-Post	0.533442	0.455842	1.17023	0.24191	0.54544
HCK	time-Post	0.533442	0.463104	1.15188	0.24937	0.54544
HLA_B	time-Post	-0.174849	0.146375	-1.19452	0.23227	0.54544
HLA_DRB3	time-Post	0.322935	0.278388	1.16002	0.24604	0.54544
IKBKE	time-Post	0.957414	0.821409	1.16558	0.24379	0.54544
IL17RA	time-Post	0.699128	0.611959	1.14244	0.25327	0.54544
IL23A	time-Post	-1.0482	0.877546	-1.19447	0.23229	0.54544
IL26	time-Post	0.82048	0.684	1.19953	0.23032	0.54544
IL2RB	time-Post	0.279275	0.245077	1.13954	0.25448	0.54544
IL34	time-Post	0.582918	0.483992	1.2044	0.22844	0.54544
IL6	time-Post	0.785564	0.678129	1.15843	0.24669	0.54544
IL7R	time-Post	0.414654	0.340307	1.21847	0.22305	0.54544
ISG15	time-Post	1.26294	1.0899	1.15877	0.24655	0.54544
ISG20	time-Post	0.300044	0.256129	1.17146	0.24142	0.54544
MAPK1	time-Post	0.252381	0.212364	1.18844	0.23466	0.54544
PDCD1	time-Post	0.999914	0.844591	1.1839	0.23645	0.54544
PRG2	time-Post	0.909346	0.774804	1.17365	0.24054	0.54544
RELB	time-Post	-0.937758	0.770799	-1.2166	0.22375	0.54544
RIPK2	time-Post	-1.0504	0.891654	-1.17803	0.23878	0.54544
RUNX1	time-Post	0.222409	0.192489	1.15544	0.24791	0.54544
S100A7	time-Post	0.70436	0.58228	1.20966	0.22641	0.54544
SLC11A1	time-Post	0.671286	0.564826	1.18848	0.23464	0.54544
ST6GAL1	time-Post	1.046	0.886688	1.17967	0.23813	0.54544
TGFB1	time-Post	-0.239973	0.209491	-1.1455	0.252	0.54544
TLR2	time-Post	0.623168	0.527722	1.18087	0.23766	0.54544
TNFSF8	time-Post	-0.408197	0.33971	-1.2016	0.22952	0.54544
CD27	time-Post	0.762113	0.680824	1.1194	0.26297	0.5522
CD40LG	time-Post	1.00732	0.899988	1.11926	0.26303	0.5522
ITGB1	time-Post	0.403149	0.360312	1.11889	0.26319	0.5522
TNFSF10	time-Post	-0.354438	0.315982	-1.12171	0.26199	0.5522
NLRP3	time-Post	0.464898	0.418336	1.1113	0.26644	0.5551
PTGS2	time-Post	0.587007	0.529308	1.10901	0.26743	0.55674
ATG10	time-Post	0.957952	0.864922	1.10756	0.26805	0.55719
EGR1	time-Post	0.991633	0.897019	1.10548	0.26895	0.55783
NFATC2	time-Post	0.208702	0.188875	1.10498	0.26917	0.55783
PPBP	time-Post	0.464898	0.42266	1.09993	0.27136	0.55941
CARD11	time-Post	0.226946	0.207036	1.09616	0.27301	0.55987
MX1	time-Post	-0.323271	0.294907	-1.09618	0.273	0.55987
RORC	time-Post	-0.534343	0.487303	-1.09653	0.27285	0.55987
ECSIT	time-Post	-0.566481	0.519193	-1.09108	0.27524	0.56277
NOD2	time-Post	0.917169	0.841719	1.08964	0.27587	0.56364
IL15	time-Post	0.570465	0.523844	1.089	0.27615	0.56379
CXCR3	time-Post	-0.275843	0.253509	-1.0881	0.27655	0.56419
CEACAM8	time-Post	0.509343	0.472165	1.07874	0.2807	0.57054
ABCB1	time-Post	0.258784	0.240728	1.07501	0.28237	0.57224
CD24	time-Post	0.513055	0.477176	1.07519	0.28229	0.57224
KLRG1	time-Post	0.427488	0.400154	1.06831	0.28538	0.57621
SLAMF7	time-Post	0.652589	0.61243	1.06557	0.28662	0.57702
TLR9	time-Post	0.664814	0.624578	1.06442	0.28714	0.57764
CD6	time-Post	-0.188605	0.177695	-1.0614	0.28851	0.57923
CR2	time-Post	0.58453	0.551023	1.06081	0.28878	0.57925
IL13	time-Post	0.62265	0.594582	1.04721	0.295	0.58824
ILF3	time-Post	-0.145576	0.139589	-1.04289	0.297	0.59098
NFATC4	time-Post	0.603491	0.579118	1.04209	0.29737	0.59098
HLA_A	time-Post	-0.176981	0.170088	-1.04053	0.2981	0.59146
CTSW	time-Post	0.24487	0.235603	1.03933	0.29865	0.5915
IRF3	time-Post	0.468396	0.450904	1.03879	0.2989	0.5915
TNFRSF12A	time-Post	0.581446	0.56771	1.0242	0.30574	0.60141
ANP32B	time-Post	-0.275562	0.270033	-1.02048	0.3075	0.60401
TFEB	time-Post	0.765602	0.752651	1.01721	0.30906	0.60581
PVR	time-Post	0.582766	0.574245	1.01484	0.31018	0.60708
CD44	time-Post	-0.127233	0.125743	-1.01186	0.31161	0.6086
CKLF	time-Post	0.916694	0.907714	1.00989	0.31255	0.60957
ARG2	time-Post	0.76225	0.758352	1.00514	0.31483	0.61212
KLRF1	time-Post	0.507284	0.504447	1.00562	0.3146	0.61212
IRAK1	time-Post	0.0859016	0.08608	0.997927	0.31831	0.61298
SLAMF1	time-Post	0.606993	0.614149	0.988348	0.32298	0.6185
SELPLG	time-Post	0.417364	0.427096	0.977214	0.32846	0.62551
CX3CR1	time-Post	0.8478	0.86828	0.976413	0.32886	0.62584
IL10RA	time-Post	0.141571	0.145231	0.9748	0.32966	0.62692
JAK3	time-Post	0.224037	0.230223	0.97313	0.33049	0.62807
MAPK14	time-Post	0.139718	0.143766	0.971839	0.33113	0.62885
IKBKB	time-Post	0.736888	0.763538	0.965097	0.3345	0.63437
TBX21	time-Post	0.202577	0.211601	0.957355	0.33839	0.63954
CD74	time-Post	-0.301586	0.319054	-0.945249	0.34453	0.64758
CD53	time-Post	0.238091	0.252583	0.942628	0.34587	0.64966
PYCARD	time-Post	0.50827	0.541601	0.93846	0.34801	0.65234
PIN1	time-Post	0.209071	0.225522	0.927054	0.3539	0.66006
CCL3	time-Post	0.616173	0.672536	0.916193	0.35957	0.66673
CXCL11	time-Post	0.399363	0.437409	0.913019	0.36123	0.66846
TICAM1	time-Post	-0.671913	0.739445	-0.908672	0.36352	0.66976
DOCK9	time-Post	0.258513	0.285968	0.903993	0.366	0.6732
GZMH	time-Post	0.330048	0.36765	0.897724	0.36933	0.67797
FOXJ1	time-Post	0.605157	0.67466	0.896982	0.36973	0.67825
PNMA1	time-Post	0.529247	0.591279	0.895088	0.37074	0.6792
SH2B2	time-Post	0.507128	0.567487	0.893638	0.37152	0.68017
IL8	time-Post	0.593135	0.670361	0.884799	0.37626	0.68551
CYFIP2	time-Post	0.222524	0.252496	0.881299	0.37816	0.6882
ICAM1	time-Post	0.533442	0.60738	0.878267	0.3798	0.68943
RELA	time-Post	0.335454	0.382513	0.876974	0.3805	0.69017
SPINK5	time-Post	0.600026	0.687116	0.873252	0.38253	0.69294
CCL25	time-Post	0.603592	0.698421	0.864224	0.38747	0.70004
CD14	time-Post	0.41049	0.47581	0.862719	0.38829	0.70106
HRAS	time-Post	0.464898	0.545974	0.851502	0.39449	0.70993
ALCAM	time-Post	0.531684	0.625973	0.849371	0.39567	0.71019
PSMD7	time-Post	-0.133094	0.158278	-0.840887	0.40041	0.71543
ITGA4	time-Post	0.210602	0.252112	0.835351	0.40352	0.71911
BST2	time-Post	0.396282	0.476435	0.831764	0.40554	0.71991
MYD88	time-Post	0.163318	0.19894	0.820941	0.41168	0.72666
ENG	time-Post	0.560157	0.687137	0.815205	0.41496	0.72863
ITGA5	time-Post	0.386158	0.4753	0.812453	0.41653	0.72952
LCK	time-Post	0.242982	0.298976	0.812716	0.41638	0.72952
IRAK4	time-Post	0.364552	0.457452	0.796919	0.4255	0.73835
SPACA3	time-Post	0.558271	0.70263	0.794545	0.42688	0.73835
ZAP70	time-Post	0.113482	0.143031	0.793408	0.42754	0.73835
DDX58	time-Post	0.641314	0.812319	0.789486	0.42983	0.74148
CTSH	time-Post	0.717554	0.914603	0.784552	0.43272	0.74328
XCL2	time-Post	0.496719	0.632191	0.785711	0.43204	0.74328
ANXA1	time-Post	0.258114	0.329577	0.783167	0.43353	0.74359
CTLA4	time-Post	0.390099	0.499488	0.780999	0.4348	0.74365
NCR1	time-Post	0.477276	0.61121	0.78087	0.43488	0.74365
SMAD2	time-Post	-0.190712	0.245083	-0.778152	0.43648	0.74592
IRF7	time-Post	0.518359	0.67371	0.76941	0.44165	0.7538
IL12A	time-Post	-0.611153	0.802467	-0.761593	0.4463	0.75718
KIR_Inhibiting_Subgroup_1	time-Post	0.582243	0.771959	0.754241	0.4507	0.76264
ITCH	time-Post	-0.0920779	0.123489	-0.745639	0.45589	0.76963
MERTK	time-Post	0.50148	0.672598	0.745585	0.45592	0.76963
ITGAL	time-Post	0.182359	0.245205	0.743702	0.45706	0.77008
CCL20	time-Post	-0.630415	0.852097	-0.739839	0.4594	0.77119
PIK3CG	time-Post	0.170716	0.231902	0.736156	0.46164	0.77279
CCL3L1	time-Post	0.678001	0.928435	0.730262	0.46523	0.77482
ITGAX	time-Post	0.70191	0.966785	0.726025	0.46782	0.77725
CD79A	time-Post	0.535665	0.738288	0.725549	0.46812	0.77728
REL	time-Post	0.338109	0.468113	0.722282	0.47012	0.77872
CXCL6	time-Post	0.349886	0.486008	0.719917	0.47158	0.77981
CD48	time-Post	-0.168527	0.235049	-0.716986	0.47338	0.78123
HLA_G	time-Post	0.559355	0.781334	0.715898	0.47405	0.78146
CD63	time-Post	0.239808	0.338478	0.708488	0.47864	0.78761
LY96	time-Post	0.553699	0.793561	0.69774	0.48534	0.79535
OAS3	time-Post	0.426406	0.618544	0.689371	0.49059	0.80159
PSMB7	time-Post	-0.086371	0.126113	-0.684868	0.49343	0.80289
OSM	time-Post	0.615443	0.899606	0.684124	0.4939	0.8031
HLA_C	time-Post	-0.109918	0.161274	-0.681561	0.49552	0.80526
MAP2K2	time-Post	0.178913	0.264211	0.677161	0.4983	0.80739
TFE3	time-Post	0.491322	0.72845	0.674476	0.50001	0.80778
IFIH1	time-Post	0.394229	0.586959	0.671645	0.50181	0.80831
CD47	time-Post	0.115927	0.174168	0.665604	0.50566	0.81182
MIF	time-Post	-0.184091	0.277188	-0.664138	0.5066	0.81182
NCAM1	time-Post	0.64816	0.97981	0.661515	0.50828	0.81182
NFKB1	time-Post	-0.34266	0.516595	-0.663306	0.50713	0.81182
C1QBP	time-Post	-0.132205	0.201799	-0.655134	0.51238	0.81301
CXCR4	time-Post	-0.130298	0.199213	-0.654062	0.51307	0.81301
IL12RB1	time-Post	0.300698	0.457265	0.6576	0.5108	0.81301
IL2RG	time-Post	0.269874	0.412362	0.654459	0.51282	0.81301
CD2	time-Post	0.221048	0.345232	0.640289	0.52198	0.82154
TLR1	time-Post	-0.28748	0.449509	-0.639541	0.52247	0.82184
TLR3	time-Post	0.559028	0.875267	0.638694	0.52302	0.82223
CCL8	time-Post	0.336331	0.528042	0.636939	0.52416	0.82308
STAT5B	time-Post	0.149039	0.23782	0.626689	0.53086	0.827
IRF1	time-Post	-0.148751	0.23831	-0.624191	0.5325	0.82813
ITGB2	time-Post	0.196615	0.321282	0.61197	0.54056	0.83877
CASP1	time-Post	0.257462	0.427494	0.602258	0.547	0.84494
ADA	time-Post	0.144435	0.241233	0.598738	0.54935	0.84728
CCR4	time-Post	-0.46439	0.778334	-0.596647	0.55074	0.84881
SPA17	time-Post	0.431278	0.72585	0.594169	0.5524	0.85042
TAP1	time-Post	0.124371	0.211743	0.587365	0.55696	0.85648
ITGA1	time-Post	0.354085	0.608011	0.582367	0.56032	0.85924
C1R	time-Post	0.40173	0.694622	0.578343	0.56303	0.8597
PTPRC	time-Post	0.214271	0.372002	0.575993	0.56462	0.86008
RUNX3	time-Post	-0.130049	0.226166	-0.575015	0.56528	0.8606
GZMA	time-Post	0.294425	0.512894	0.574046	0.56594	0.86113
XCR1	time-Post	0.360891	0.6362	0.567261	0.57054	0.86526
BMI1	time-Post	0.083513	0.149879	0.557202	0.57739	0.87275
GZMK	time-Post	0.259144	0.468496	0.553141	0.58017	0.87599
ELANE	time-Post	0.26482	0.488084	0.54257	0.58743	0.88375
ZNF205	time-Post	0.325754	0.600048	0.542881	0.58721	0.88375
JAK1	time-Post	-0.0608804	0.113614	-0.535853	0.59206	0.88852
TCF7	time-Post	-0.128971	0.24329	-0.530112	0.59603	0.89258
CASP3	time-Post	-0.520811	0.989085	-0.526559	0.5985	0.89295
HLA_DQB1	time-Post	-0.350446	0.664785	-0.527157	0.59808	0.89295
HLA_E	time-Post	-0.0702405	0.133864	-0.524717	0.59978	0.89295
IRF4	time-Post	0.219574	0.415017	0.529072	0.59676	0.89295
MAPKAPK2	time-Post	-0.135532	0.256322	-0.528757	0.59697	0.89295
TNF	time-Post	0.157135	0.297589	0.528028	0.59748	0.89295
BAX	time-Post	-0.147711	0.283143	-0.521683	0.60189	0.89502
ITGAM	time-Post	0.351851	0.675613	0.520788	0.60251	0.89546
APP	time-Post	-0.486159	0.938465	-0.518036	0.60443	0.89782
PSMB9	time-Post	0.22777	0.441548	0.515843	0.60596	0.89912
ABL1	time-Post	0.337488	0.65858	0.512448	0.60834	0.90115
HMGB1	time-Post	-0.0819462	0.16024	-0.511397	0.60907	0.90131
CD97	time-Post	0.0855925	0.169752	0.50422	0.61411	0.90644
NUP107	time-Post	0.116826	0.233817	0.499645	0.61733	0.90961
ATG7	time-Post	0.459976	0.940837	0.488901	0.62491	0.91734
IL18R1	time-Post	0.161795	0.331474	0.488108	0.62547	0.91767
JAK2	time-Post	0.116547	0.240433	0.484736	0.62786	0.92047
GZMB	time-Post	0.213081	0.441869	0.482228	0.62964	0.92084
MAPK8	time-Post	0.225543	0.47561	0.474218	0.63534	0.92621
SMAD3	time-Post	0.120662	0.257282	0.468988	0.63908	0.92997
CD3E	time-Post	-0.116356	0.249001	-0.467294	0.64029	0.93096
CD81	time-Post	0.109268	0.238076	0.458964	0.64626	0.93766
MAP3K1	time-Post	0.0737448	0.162282	0.454425	0.64952	0.9404
CD59	time-Post	0.239459	0.541043	0.442588	0.65806	0.94678
PSMB8	time-Post	-0.14449	0.333406	-0.433375	0.66474	0.95439
SIGLEC1	time-Post	0.194039	0.44965	0.431534	0.66608	0.95482
IFNGR1	time-Post	-0.120069	0.278922	-0.430475	0.66685	0.95542
IL2RA	time-Post	-0.371269	0.891176	-0.416606	0.67697	0.9669
FYN	time-Post	0.0591325	0.144485	0.409265	0.68235	0.97206
IL22RA2	time-Post	0.201419	0.510084	0.394874	0.69294	0.98165
ATF1	time-Post	0.155904	0.405118	0.384837	0.70036	0.98596
C1QA	time-Post	0.206338	0.532846	0.387237	0.69858	0.98596
CD96	time-Post	0.0917499	0.241365	0.38013	0.70385	0.99012
CCR1	time-Post	0.231709	0.618832	0.374429	0.70809	0.99402
SOCS1	time-Post	0.0657554	0.177224	0.371029	0.71062	0.99544
GZMM	time-Post	0.0789862	0.213631	0.369733	0.71158	0.99592
TNFSF11	time-Post	0.206338	0.569314	0.362432	0.71703	0.99995
AIRE	time-Post	0.106829	0.708029	0.150883	0.88007	1
ATF2	time-Post	0.0168433	0.155625	0.108231	0.91381	1
ATG5	time-Post	-0.00467952	0.157787	-0.0296573	0.97634	1
BTK	time-Post	0.0196558	0.495759	0.0396479	0.96837	1
BTLA	time-Post	-0.156617	0.920159	-0.170207	0.86485	1
C8A	time-Post	1.90402e-16	0.260598	7.30633e-16	1	1
CASP8	time-Post	-0.0120474	0.116282	-0.103606	0.91748	1
CCL15	time-Post	0.160474	0.565723	0.283662	0.77667	1
CCL17	time-Post	-0.0655353	0.531293	-0.123351	0.90183	1
CCL22	time-Post	0.167497	0.504868	0.331763	0.74007	1
CCL5	time-Post	-0.00910835	0.284881	-0.0319725	0.97449	1
CCR7	time-Post	-0.238877	0.721297	-0.331177	0.74051	1
CD247	time-Post	-0.0319313	0.115481	-0.276507	0.78216	1
CD37	time-Post	-0.0116233	0.170894	-0.068015	0.94577	1
CD38	time-Post	-0.250057	0.739492	-0.338147	0.73525	1
CD3D	time-Post	0.044521	0.266547	0.167029	0.86735	1
CD3G	time-Post	0.0460511	0.262629	0.175346	0.86081	1
CD7	time-Post	0.0294246	0.142398	0.206636	0.83629	1
CD83	time-Post	0.149713	0.826975	0.181037	0.85634	1
CD99	time-Post	-0.00906115	0.204868	-0.0442292	0.96472	1
COL3A1	time-Post	-0.293094	0.889538	-0.32949	0.74179	1
CREBBP	time-Post	0.105006	0.650104	0.161523	0.87168	1
CTSS	time-Post	0.0833372	0.248164	0.335815	0.73701	1
CXCL16	time-Post	-0.144941	0.626044	-0.231519	0.81691	1
DPP4	time-Post	-0.289284	0.951596	-0.303999	0.76113	1
DUSP4	time-Post	0.110829	1.09106	0.101579	0.91909	1
ETS1	time-Post	0.0663572	0.282948	0.234521	0.81458	1
FLT3LG	time-Post	0.016609	0.208158	0.0797904	0.9364	1
FOS	time-Post	-0.0785453	0.217991	-0.360315	0.71861	1
FPR2	time-Post	-5.71205e-17	0.232652	-2.45519e-16	1	1
FUT5	time-Post	0.0183023	0.588032	0.0311246	0.97517	1
GPI	time-Post	0.0593938	0.187934	0.316036	0.75197	1
GTF3C1	time-Post	-0.0124599	0.174165	-0.0715404	0.94297	1
HAVCR2	time-Post	0.183578	0.76616	0.239608	0.81063	1
HLA_DMA	time-Post	-0.0314078	0.366895	-0.0856043	0.93178	1
HLA_DOB	time-Post	0.128402	0.862487	0.148874	0.88165	1
HLA_DPA1	time-Post	-0.0798197	0.305044	-0.261667	0.79358	1
HLA_DPB1	time-Post	-0.0710536	0.29142	-0.243819	0.80737	1
HLA_DQA1	time-Post	0.155745	0.644391	0.241693	0.80902	1
HLA_DRA	time-Post	0.0438194	0.474866	0.0922775	0.92648	1
ICAM3	time-Post	0.0461236	0.208206	0.221528	0.82468	1
ICOS	time-Post	0.156871	0.451333	0.347573	0.72816	1
IFITM1	time-Post	-0.0426333	0.310673	-0.137229	0.89085	1
IFITM2	time-Post	0.114951	0.334022	0.344143	0.73074	1
IFNA2	time-Post	-1.90402e-17	0.209564	-9.08563e-17	1	1
IFNAR2	time-Post	0.0182247	0.214573	0.0849348	0.93231	1
IFNL1	time-Post	0.104017	0.572551	0.181673	0.85584	1
IGF2R	time-Post	0.110546	0.458534	0.241085	0.80949	1
IL11	time-Post	3.80803e-17	0.299529	1.27134e-16	1	1
IL12RB2	time-Post	0.000656624	0.465926	0.00140929	0.99888	1
IL13RA2	time-Post	0.0494767	0.400069	0.12367	0.90158	1
IL15RA	time-Post	-0.118011	0.83162	-0.141905	0.88715	1
IL16	time-Post	0.0460405	0.231081	0.19924	0.84207	1
IL1R1	time-Post	3.80803e-17	0.281467	1.35292e-16	1	1
IL21	time-Post	0.0633279	0.703739	0.0899879	0.9283	1
IL21R	time-Post	0.00646013	0.206331	0.0313096	0.97502	1
IL32	time-Post	0.0962016	0.467702	0.20569	0.83703	1
IL4R	time-Post	-0.0201938	0.16775	-0.120381	0.90418	1
IL5RA	time-Post	0.067402	0.578035	0.116605	0.90717	1
IL6R	time-Post	-0.0422301	0.788767	-0.0535394	0.9573	1
ITGAE	time-Post	0.169955	0.550818	0.30855	0.75766	1
KIR_Activating_Subgroup_1	time-Post	-0.028352	0.590367	-0.0480243	0.9617	1
KIR_Activating_Subgroup_2	time-Post	0.0208688	0.659348	0.0316507	0.97475	1
KLRC1	time-Post	0.020773	0.80066	0.0259448	0.9793	1
LAMP2	time-Post	0.188096	0.543631	0.346	0.72934	1
LAMP3	time-Post	-1.14241e-16	0.280418	-4.07395e-16	1	1
LCP1	time-Post	0.032451	0.247639	0.131042	0.89574	1
LIF	time-Post	0.118021	0.525201	0.224715	0.8222	1
LRRN3	time-Post	0.132918	0.896969	0.148186	0.8822	1
LTA	time-Post	-0.20899	0.848289	-0.246367	0.8054	1
LTB	time-Post	-0.0359834	0.38968	-0.0923407	0.92643	1
LTBR	time-Post	0.0494767	0.400069	0.12367	0.90158	1
LY9	time-Post	0.0842207	0.298676	0.28198	0.77796	1
MAF	time-Post	-0.0620274	0.189218	-0.32781	0.74306	1
MAGEA12	time-Post	-1.90402e-17	0.209564	-9.08563e-17	1	1
MAP2K1	time-Post	0.0255952	0.186592	0.137172	0.89089	1
MAP3K5	time-Post	-0.0637496	0.236482	-0.269575	0.78749	1
MAP3K7	time-Post	0.00829102	0.0956325	0.0866967	0.93091	1
MAPK3	time-Post	0.161013	0.778791	0.206747	0.83621	1
MICB	time-Post	-0.047614	0.141522	-0.336442	0.73654	1
NEFL	time-Post	8.56808e-17	0.39937	2.1454e-16	1	1
NFATC1	time-Post	0.0244381	0.180642	0.135284	0.89239	1
NFATC3	time-Post	0.028721	0.244945	0.117255	0.90666	1
NLRC5	time-Post	-0.0076168	0.182009	-0.0418485	0.96662	1
NOTCH1	time-Post	0.0109653	0.501832	0.0218506	0.98257	1
PIK3CD	time-Post	0.0238397	0.251313	0.0948606	0.92443	1
PRKCD	time-Post	0.079232	0.348615	0.227276	0.82021	1
PSEN1	time-Post	0.0400085	0.175246	0.228299	0.81941	1
PSMB10	time-Post	-0.0683093	0.298976	-0.228478	0.81928	1
PTGDR2	time-Post	0.0184999	0.912969	0.0202634	0.98383	1
REPS1	time-Post	-0.0419495	0.142158	-0.295089	0.76793	1
SBNO2	time-Post	0.00754467	0.209521	0.0360092	0.97128	1
SELL	time-Post	0.161372	0.592814	0.272214	0.78546	1
SH2D1A	time-Post	-3.75521e-05	0.284573	-0.00013196	0.99989	1
SIGIRR	time-Post	0.0683431	0.225361	0.303261	0.76169	1
STAT1	time-Post	0.0612655	0.409701	0.149537	0.88113	1
STAT2	time-Post	-0.0864206	0.252463	-0.34231	0.73212	1
TAP2	time-Post	0.0327171	0.237922	0.137512	0.89063	1
TAPBP	time-Post	-0.0160233	0.154764	-0.103534	0.91754	1
TBK1	time-Post	0.0271722	0.363983	0.0746522	0.94049	1
TFRC	time-Post	-0.0254966	0.189822	-0.134318	0.89315	1
THBD	time-Post	-1.90402e-17	0.209564	-9.08563e-17	1	1
TNFRSF10B	time-Post	0.14819	0.541093	0.273872	0.78418	1
TNFRSF14	time-Post	-0.0796576	0.518299	-0.153691	0.87785	1
TNFRSF1A	time-Post	0.0432287	0.413237	0.10461	0.91669	1
TNFRSF4	time-Post	-0.00217816	0.469116	-0.00464312	0.9963	1
TNFSF12	time-Post	0.135273	0.449106	0.301204	0.76326	1
TNFSF4	time-Post	0.222412	0.885097	0.251285	0.80159	1
TOLLIP	time-Post	0.020935	0.163683	0.1279	0.89823	1
TRAF2	time-Post	-0.0519893	0.254674	-0.204141	0.83824	1
TXK	time-Post	-0.0960115	1.01882	-0.0942379	0.92492	1
TXNIP	time-Post	-0.0295681	0.132952	-0.222397	0.824	1
ULBP2	time-Post	0.0480411	0.533447	0.0900579	0.92824	1
VCAM1	time-Post	0	0.0344308	0	1	1

## Sheet: Interaction.CD8+ TC
Gene	Variable	Estimate	Std..Error	t.value	p.value	adjust.p
CCRL2	Responder:Post	-3.67259	0.862734	-4.25692	2e-05	0.0002
TNFRSF13C	Responder:Post	-3.88813	0.941228	-4.13091	4e-05	0.0004
HLA_DRB4	Responder:Post	-3.1886	0.87917	-3.62683	0.00029	0.00268
IRAK2	Responder:Post	-2.74308	0.790234	-3.47122	0.00052	0.00476
FEZ1	Responder:Post	-2.79095	0.871601	-3.2021	0.00136	0.01209
TXNIP	Responder:Post	0.582878	0.182725	3.18992	0.00142	0.01259
CMKLR1	Responder:Post	-2.87886	0.917977	-3.13609	0.00171	0.01492
CDKN1A	Responder:Post	-3.46248	1.14355	-3.02784	0.00246	0.02093
CLEC4A	Responder:Post	-2.88754	1.02833	-2.80799	0.00499	0.04033
MICA	Responder:Post	-1.94053	0.713361	-2.72026	0.00652	0.05208
TMEFF2	Responder:Post	-2.24217	0.844145	-2.65615	0.0079	0.06238
CD70	Responder:Post	-1.92828	0.727203	-2.65164	0.00801	0.06271
FAS	Responder:Post	-1.87865	0.714863	-2.62798	0.00859	0.06706
TNFRSF12A	Responder:Post	-2.03339	0.780243	-2.6061	0.00916	0.07111
TRAF6	Responder:Post	0.776957	0.304346	2.55287	0.01068	0.08221
FOXJ1	Responder:Post	-2.36377	0.927231	-2.54928	0.01079	0.08282
TNFSF13	Responder:Post	-2.18952	0.863861	-2.53458	0.01126	0.08571
IFIT1	Responder:Post	-2.68574	1.07001	-2.51002	0.01207	0.09087
IFIH1	Responder:Post	-1.9958	0.806699	-2.47403	0.01336	0.09896
LILRB1	Responder:Post	-2.97481	1.20516	-2.46839	0.01357	0.10024
CCR2	Responder:Post	-2.06129	0.841084	-2.45075	0.01426	0.10478
ARG2	Responder:Post	-2.5465	1.04225	-2.44326	0.01456	0.10613
ICOSLG	Responder:Post	-1.71257	0.709927	-2.41232	0.01585	0.11343
NOD1	Responder:Post	-2.06521	0.867902	-2.37954	0.01733	0.12249
CR2	Responder:Post	-1.8005	0.757309	-2.3775	0.01743	0.12281
TNFSF14	Responder:Post	-2.79327	1.19242	-2.34251	0.01915	0.13091
KLRC2	Responder:Post	-1.43252	0.61218	-2.34003	0.01928	0.13114
TNFRSF9	Responder:Post	-2.02703	0.866053	-2.34054	0.01926	0.13114
CCR3	Responder:Post	-1.46542	0.632246	-2.31781	0.02046	0.13814
MRC1	Responder:Post	-1.22858	0.534249	-2.29963	0.02147	0.14286
IL13RA1	Responder:Post	-1.54922	0.67567	-2.29287	0.02186	0.14375
IL24	Responder:Post	-1.57238	0.686584	-2.29014	0.02201	0.14375
PYCARD	Responder:Post	-1.70702	0.744359	-2.29328	0.02183	0.14375
TLR6	Responder:Post	-1.34227	0.586232	-2.28966	0.02204	0.14375
C3AR1	Responder:Post	-2.03711	0.893568	-2.27975	0.02262	0.14557
AXL	Responder:Post	-1.48022	0.652637	-2.26806	0.02333	0.14907
BCL2L1	Responder:Post	-0.595127	0.262324	-2.26867	0.02329	0.14907
PRKCE	Responder:Post	-1.74303	0.773454	-2.25356	0.02422	0.15336
TLR10	Responder:Post	-1.792	0.797269	-2.24767	0.0246	0.15418
CLEC4C	Responder:Post	-1.3466	0.601312	-2.23943	0.02513	0.15695
FCER2	Responder:Post	-1.52429	0.683645	-2.22965	0.02577	0.1595
IFNL2	Responder:Post	-1.71247	0.767785	-2.2304	0.02572	0.1595
DMBT1	Responder:Post	-2.2305	1.00372	-2.22224	0.02627	0.16114
CCL3	Responder:Post	-2.04721	0.924313	-2.21484	0.02677	0.16348
TIRAP	Responder:Post	-1.67422	0.760618	-2.20114	0.02773	0.16785
IL25	Responder:Post	-1.62215	0.745619	-2.17558	0.02959	0.17677
POU2F2	Responder:Post	-2.6382	1.21941	-2.1635	0.0305	0.18063
CD79B	Responder:Post	-1.89364	0.875784	-2.16223	0.0306	0.18084
IL1RL1	Responder:Post	-1.68286	0.78106	-2.15459	0.03119	0.18275
MAP2K4	Responder:Post	-2.50951	1.16429	-2.1554	0.03113	0.18275
MASP1	Responder:Post	-1.50755	0.707355	-2.13124	0.03307	0.19178
IL6	Responder:Post	-1.96028	0.932	-2.10331	0.03544	0.20289
CD19	Responder:Post	-2.28954	1.0909	-2.09876	0.03584	0.20476
FUT7	Responder:Post	-2.21245	1.05596	-2.0952	0.03615	0.20567
NCR1	Responder:Post	-1.75201	0.840028	-2.08566	0.03701	0.2097
LAIR2	Responder:Post	-2.21631	1.06985	-2.0716	0.0383	0.21523
MS4A1	Responder:Post	-1.73379	0.83761	-2.06992	0.03846	0.21525
ATG16L1	Responder:Post	0.387812	0.188349	2.059	0.03949	0.21791
KIR3DL2	Responder:Post	-1.929	0.935778	-2.06139	0.03927	0.21791
LGALS3	Responder:Post	-2.05533	0.997732	-2.06	0.0394	0.21791
MFGE8	Responder:Post	-2.67156	1.29786	-2.05843	0.03955	0.21791
TNFRSF18	Responder:Post	-1.38671	0.673751	-2.05819	0.03957	0.21791
NOTCH1	Responder:Post	-1.40609	0.689703	-2.03869	0.04148	0.22752
FCGR2A	Responder:Post	-1.62752	0.813118	-2.00158	0.04533	0.24377
CCR1	Responder:Post	-1.69996	0.850503	-1.99878	0.04563	0.24438
LILRA1	Responder:Post	-1.39109	0.695681	-1.99961	0.04554	0.24438
CFB	Responder:Post	-1.16341	0.582842	-1.99609	0.04592	0.24503
IFNB1	Responder:Post	-1.29905	0.653181	-1.98881	0.04672	0.24833
NT5E	Responder:Post	-2.36138	1.19497	-1.9761	0.04814	0.2544
MUC1	Responder:Post	-1.17294	0.596194	-1.96738	0.04914	0.25869
ICAM4	Responder:Post	-1.31228	0.66803	-1.96441	0.04948	0.25998
GAGE1	Responder:Post	-1.20176	0.613568	-1.95865	0.05015	0.262
MAPK11	Responder:Post	-1.26597	0.646096	-1.95941	0.05006	0.262
NFKBIA	Responder:Post	0.621809	0.318438	1.95268	0.05086	0.26446
SYT17	Responder:Post	-1.29096	0.665172	-1.9408	0.05228	0.27107
CDK1	Responder:Post	-1.23627	0.637391	-1.93958	0.05243	0.27133
TNFRSF17	Responder:Post	-1.22082	0.630183	-1.93725	0.05271	0.27227
TAB1	Responder:Post	1.43122	0.745263	1.92043	0.0548	0.27887
TPSAB1	Responder:Post	-1.84816	0.965018	-1.91515	0.05547	0.28176
CHUK	Responder:Post	-1.57358	0.825398	-1.90645	0.05659	0.28482
IL15	Responder:Post	-1.37334	0.719954	-1.90753	0.05645	0.28482
TNFSF8	Responder:Post	0.881388	0.466887	1.8878	0.05905	0.29343
IRF7	Responder:Post	-1.74125	0.925926	-1.88055	0.06003	0.2967
IRF8	Responder:Post	-1.34226	0.713637	-1.88088	0.05999	0.2967
PPBP	Responder:Post	-1.0868	0.580891	-1.87091	0.06136	0.29883
PSEN2	Responder:Post	-1.97738	1.06594	-1.85506	0.06359	0.30622
HCK	Responder:Post	-1.17702	0.636476	-1.84928	0.06442	0.30895
IL34	Responder:Post	-1.2211	0.665184	-1.83574	0.0664	0.31439
TIGIT	Responder:Post	-1.20091	0.653756	-1.83693	0.06622	0.31439
IL18RAP	Responder:Post	-1.41248	0.77532	-1.82181	0.06848	0.32278
C4B	Responder:Post	-1.40856	0.776514	-1.81395	0.06969	0.32543
IRF2	Responder:Post	-0.572424	0.315091	-1.81669	0.06926	0.32543
GATA3	Responder:Post	1.80665	1.00163	1.80371	0.07128	0.32976
CXCR6	Responder:Post	-1.24196	0.696767	-1.78246	0.07467	0.33835
EOMES	Responder:Post	-1.69355	0.949787	-1.78309	0.07457	0.33835
PNMA1	Responder:Post	-1.44397	0.812635	-1.7769	0.07558	0.33835
BID	Responder:Post	-1.98907	1.12546	-1.76734	0.07717	0.34426
IL6ST	Responder:Post	0.517837	0.295337	1.75337	0.07954	0.35254
HLA_DMB	Responder:Post	-1.83111	1.05465	-1.73623	0.08252	0.36399
APOE	Responder:Post	-0.90737	0.524084	-1.73135	0.08339	0.36665
CD46	Responder:Post	0.329665	0.190595	1.72966	0.08369	0.36738
CD163	Responder:Post	-0.859932	0.498662	-1.72448	0.08462	0.36991
IL17RB	Responder:Post	-0.859932	0.498662	-1.72448	0.08462	0.36991
CD200	Responder:Post	-0.96472	0.56113	-1.71924	0.08557	0.37266
CD34	Responder:Post	-1.01844	0.596149	-1.70836	0.08757	0.37659
KIR3DL1	Responder:Post	-1.02539	0.599368	-1.71079	0.08712	0.37659
NOS2A	Responder:Post	-0.814784	0.476623	-1.70949	0.08736	0.37659
TLR5	Responder:Post	-0.814784	0.476623	-1.70949	0.08736	0.37659
TLR7	Responder:Post	-0.814784	0.476623	-1.70949	0.08736	0.37659
IL22RA1	Responder:Post	-0.928476	0.543939	-1.70695	0.08783	0.37666
MSR1	Responder:Post	-1.0142	0.594209	-1.7068	0.08786	0.37666
CTCFL	Responder:Post	-0.977952	0.578348	-1.69094	0.09085	0.38706
CEACAM1	Responder:Post	-1.08498	0.643722	-1.68547	0.0919	0.3895
KIT	Responder:Post	-0.883328	0.524465	-1.68424	0.09213	0.3895
AICDA	Responder:Post	-0.932804	0.560514	-1.66419	0.09607	0.39239
CCL14	Responder:Post	-1.03067	0.63463	-1.62405	0.10437	0.39239
CCL18	Responder:Post	-1.09853	0.658032	-1.66942	0.09503	0.39239
CD1A	Responder:Post	-0.932804	0.560514	-1.66419	0.09607	0.39239
CD5	Responder:Post	0.35927	0.216609	1.65861	0.09719	0.39239
CDH1	Responder:Post	-0.858359	0.525059	-1.63478	0.10209	0.39239
CXCL1	Responder:Post	-1.00358	0.6138	-1.63504	0.10204	0.39239
CXCR1	Responder:Post	-1.44958	0.913615	-1.58664	0.11259	0.39239
EPCAM	Responder:Post	-1.00358	0.6138	-1.63504	0.10204	0.39239
FCER1G	Responder:Post	-0.947652	0.592754	-1.59873	0.10988	0.39239
IFI16	Responder:Post	-0.660444	0.423899	-1.55802	0.11923	0.39239
IL18	Responder:Post	-1.1357	0.688447	-1.64965	0.09901	0.39239
KIR_Inhibiting_Subgroup_2	Responder:Post	-0.824457	0.50507	-1.63236	0.1026	0.39239
MARCO	Responder:Post	-0.932804	0.560514	-1.66419	0.09607	0.39239
MPPED1	Responder:Post	-1.00358	0.6138	-1.63504	0.10204	0.39239
PLAU	Responder:Post	-1.03067	0.63463	-1.62405	0.10437	0.39239
TGFB2	Responder:Post	-1.30333	0.788169	-1.65361	0.09821	0.39239
TREM2	Responder:Post	-1.00909	0.639396	-1.5782	0.11452	0.39239
YTHDF2	Responder:Post	0.861183	0.548871	1.56901	0.11665	0.39239
USP9Y	Responder:Post	-0.784341	0.506502	-1.54854	0.12149	0.39745
SYK	Responder:Post	-1.46078	0.960162	-1.52138	0.12816	0.41391
ABCB1	Responder:Post	-0.502241	0.330849	-1.51804	0.129	0.4151
BIRC5	Responder:Post	-1.01819	0.673605	-1.51155	0.13065	0.41851
CD86	Responder:Post	-0.810197	0.536034	-1.51147	0.13067	0.41851
ATM	Responder:Post	-0.943123	0.627719	-1.50246	0.13298	0.41932
CSF3R	Responder:Post	-0.86577	0.575992	-1.50309	0.13281	0.41932
IL11	Responder:Post	-0.620346	0.411664	-1.50692	0.13183	0.41932
IL17A	Responder:Post	-0.768363	0.51009	-1.50633	0.13198	0.41932
IL1A	Responder:Post	-0.86577	0.575992	-1.50309	0.13281	0.41932
IL2RB	Responder:Post	-0.505962	0.336827	-1.50214	0.13306	0.41932
KLRB1	Responder:Post	0.52774	0.350819	1.50431	0.1325	0.41932
PBK	Responder:Post	-0.752915	0.501054	-1.50266	0.13293	0.41932
IL1RAPL2	Responder:Post	-0.853191	0.568827	-1.49991	0.13364	0.42019
FOXP3	Responder:Post	-1.08071	0.721396	-1.49808	0.13411	0.42118
CD3EAP	Responder:Post	-1.60272	1.07138	-1.49593	0.13467	0.42141
CD9	Responder:Post	-0.915246	0.612149	-1.49514	0.13488	0.42141
IL10	Responder:Post	-0.836907	0.559835	-1.49492	0.13494	0.42141
TNFAIP3	Responder:Post	0.474975	0.31771	1.495	0.13492	0.42141
CCR9	Responder:Post	-0.901354	0.604719	-1.49053	0.13608	0.42235
CMA1	Responder:Post	-0.82146	0.551615	-1.48919	0.13644	0.42235
IL22	Responder:Post	-0.901354	0.604719	-1.49053	0.13608	0.42235
LBP	Responder:Post	-0.82146	0.551615	-1.48919	0.13644	0.42235
HSD11B1	Responder:Post	-0.954087	0.641185	-1.48801	0.13675	0.42271
BAGE	Responder:Post	-1.1029	0.742767	-1.48485	0.13758	0.42343
CD244	Responder:Post	-1.79505	1.20838	-1.48551	0.13741	0.42343
PRAME	Responder:Post	-0.886383	0.596971	-1.4848	0.1376	0.42343
TPTE	Responder:Post	-1.02608	0.692606	-1.48148	0.13848	0.42566
MYD88	Responder:Post	-0.404855	0.273417	-1.48072	0.13868	0.4258
CFP	Responder:Post	-0.973448	0.659243	-1.47662	0.13978	0.42785
IFNA7	Responder:Post	-0.925224	0.626712	-1.47631	0.13986	0.42785
ITGA2B	Responder:Post	-0.925224	0.626712	-1.47631	0.13986	0.42785
VEGFC	Responder:Post	-0.995729	0.67466	-1.4759	0.13997	0.42785
IRF4	Responder:Post	-0.838753	0.570387	-1.4705	0.14143	0.4294
LRP1	Responder:Post	-0.909776	0.619379	-1.46885	0.14187	0.4294
NCF4	Responder:Post	-1.05754	0.720762	-1.46725	0.14231	0.42974
C4BPA	Responder:Post	-0.984247	0.672728	-1.46307	0.14345	0.43129
HRAS	Responder:Post	-1.09813	0.75037	-1.46346	0.14334	0.43129
C1S	Responder:Post	-0.941716	0.64445	-1.46127	0.14394	0.4318
C6	Responder:Post	-1.04364	0.714463	-1.46074	0.14409	0.4318
PAX5	Responder:Post	-0.941716	0.64445	-1.46127	0.14394	0.4318
BATF	Responder:Post	-1.66523	1.14159	-1.4587	0.14465	0.433
HAVCR2	Responder:Post	-1.52703	1.05299	-1.45019	0.14701	0.43816
TLR8	Responder:Post	-1.28799	0.893472	-1.44156	0.14943	0.44154
CD55	Responder:Post	-1.03188	0.716469	-1.44024	0.1498	0.44162
CCL23	Responder:Post	-1.16905	0.81969	-1.42621	0.15381	0.44917
ALCAM	Responder:Post	-1.2001	0.860318	-1.39495	0.16303	0.46355
IL18R1	Responder:Post	-0.635915	0.455568	-1.39587	0.16275	0.46355
CCL25	Responder:Post	-1.33113	0.959888	-1.38675	0.16552	0.46795
PIN1	Responder:Post	-0.428306	0.30995	-1.38186	0.16702	0.47122
IRAK1	Responder:Post	-0.16222	0.118306	-1.37119	0.17031	0.47611
TNFRSF11A	Responder:Post	-0.688233	0.503934	-1.36572	0.17203	0.48043
KLRC1	Responder:Post	-1.48393	1.1004	-1.34853	0.17749	0.49019
ADORA2A	Responder:Post	-1.60647	1.19561	-1.34364	0.17907	0.49401
CCL4	Responder:Post	-0.582671	0.437689	-1.33125	0.18311	0.49793
TP53	Responder:Post	-0.414274	0.313232	-1.32258	0.18597	0.50103
BCL10	Responder:Post	0.358313	0.271655	1.319	0.18717	0.50302
BMI1	Responder:Post	0.271643	0.205989	1.31873	0.18726	0.50302
IGF1R	Responder:Post	-1.06352	0.807088	-1.31773	0.18759	0.50342
CYLD	Responder:Post	0.217798	0.166873	1.30517	0.19184	0.50984
MICB	Responder:Post	-0.252382	0.194503	-1.29757	0.19443	0.51473
ABL1	Responder:Post	-1.17047	0.905131	-1.29315	0.19596	0.51562
CASP8	Responder:Post	0.206606	0.159814	1.29279	0.19608	0.51562
CD160	Responder:Post	-1.79808	1.38998	-1.2936	0.1958	0.51562
CCR6	Responder:Post	-1.295	1.00525	-1.28823	0.19767	0.51782
IFNG	Responder:Post	-1.46798	1.1474	-1.2794	0.20076	0.52342
MERTK	Responder:Post	-1.18002	0.924398	-1.27653	0.20177	0.52479
PDCD1	Responder:Post	-1.48047	1.16078	-1.27541	0.20216	0.52479
TAP1	Responder:Post	-0.368842	0.291013	-1.26744	0.205	0.52896
LTK	Responder:Post	-1.28661	1.0238	-1.2567	0.20886	0.5354
C8G	Responder:Post	-0.945066	0.756931	-1.24855	0.21183	0.53655
IKBKG	Responder:Post	-0.727441	0.581589	-1.25078	0.21101	0.53655
PRKCD	Responder:Post	-0.598664	0.479126	-1.24949	0.21148	0.53655
ECSIT	Responder:Post	0.885391	0.713563	1.2408	0.21468	0.53979
PVR	Responder:Post	-0.979888	0.789225	-1.24158	0.21439	0.53979
IFNAR1	Responder:Post	-1.49572	1.21444	-1.23161	0.21809	0.54444
SAA1	Responder:Post	-0.990646	0.804114	-1.23197	0.21796	0.54444
THBS1	Responder:Post	-1.03285	0.839419	-1.23043	0.21853	0.54444
ATG12	Responder:Post	-0.435517	0.38409	-1.13389	0.25684	0.54544
BST1	Responder:Post	-0.533442	0.470452	-1.13389	0.25684	0.54544
C3	Responder:Post	-0.464898	0.410001	-1.13389	0.25684	0.54544
C5	Responder:Post	-0.349886	0.30857	-1.13389	0.25684	0.54544
C7	Responder:Post	0.415421	0.366367	1.13389	0.25684	0.54544
C9	Responder:Post	-0.533442	0.470452	-1.13389	0.25684	0.54544
CAMP	Responder:Post	-0.464898	0.410001	-1.13389	0.25684	0.54544
CARD9	Responder:Post	-0.464898	0.410001	-1.13389	0.25684	0.54544
CCL1	Responder:Post	-0.464898	0.410001	-1.13389	0.25684	0.54544
CCL11	Responder:Post	-0.582918	0.514085	-1.13389	0.25684	0.54544
CCL16	Responder:Post	-0.464898	0.410001	-1.13389	0.25684	0.54544
CCL19	Responder:Post	-0.582918	0.514085	-1.13389	0.25684	0.54544
CCL21	Responder:Post	-0.464898	0.410001	-1.13389	0.25684	0.54544
CCL24	Responder:Post	-0.464898	0.410001	-1.13389	0.25684	0.54544
CCL26	Responder:Post	-0.621759	0.54834	-1.13389	0.25684	0.54544
CCL28	Responder:Post	-0.464898	0.410001	-1.13389	0.25684	0.54544
CCL7	Responder:Post	-0.464898	0.410001	-1.13389	0.25684	0.54544
CD164	Responder:Post	0.285461	0.241694	1.18109	0.23757	0.54544
CD1C	Responder:Post	-0.653698	0.576508	-1.13389	0.25684	0.54544
CD207	Responder:Post	-0.464898	0.410001	-1.13389	0.25684	0.54544
CD209	Responder:Post	-0.464898	0.410001	-1.13389	0.25684	0.54544
CD33	Responder:Post	-0.533442	0.470452	-1.13389	0.25684	0.54544
CD36	Responder:Post	-0.621759	0.54834	-1.13389	0.25684	0.54544
CD40	Responder:Post	-0.653698	0.576508	-1.13389	0.25684	0.54544
CD80	Responder:Post	-0.464898	0.410001	-1.13389	0.25684	0.54544
CEACAM6	Responder:Post	-0.349886	0.30857	-1.13389	0.25684	0.54544
CFD	Responder:Post	-0.72521	0.639575	-1.13389	0.25684	0.54544
CFI	Responder:Post	-0.464898	0.410001	-1.13389	0.25684	0.54544
CLEC5A	Responder:Post	-0.653698	0.576508	-1.13389	0.25684	0.54544
CLU	Responder:Post	-0.582918	0.514085	-1.13389	0.25684	0.54544
COLEC12	Responder:Post	-0.533442	0.470452	-1.13389	0.25684	0.54544
CREB5	Responder:Post	-0.533442	0.470452	-1.13389	0.25684	0.54544
CRP	Responder:Post	-0.621759	0.54834	-1.13389	0.25684	0.54544
CSF1	Responder:Post	-0.464898	0.410001	-1.13389	0.25684	0.54544
CSF1R	Responder:Post	-0.621759	0.54834	-1.13389	0.25684	0.54544
CSF3	Responder:Post	-0.464898	0.410001	-1.13389	0.25684	0.54544
CT45A1	Responder:Post	-0.582918	0.514085	-1.13389	0.25684	0.54544
CTAG1B	Responder:Post	-0.464898	0.410001	-1.13389	0.25684	0.54544
CTAGE1	Responder:Post	-0.621759	0.54834	-1.13389	0.25684	0.54544
CTSG	Responder:Post	-0.464898	0.410001	-1.13389	0.25684	0.54544
CTSL	Responder:Post	-0.653698	0.576508	-1.13389	0.25684	0.54544
CXCL13	Responder:Post	-0.621759	0.54834	-1.13389	0.25684	0.54544
CXCL14	Responder:Post	-0.533442	0.470452	-1.13389	0.25684	0.54544
CXCL2	Responder:Post	-0.395034	0.348388	-1.13389	0.25684	0.54544
CXCL3	Responder:Post	-0.533442	0.470452	-1.13389	0.25684	0.54544
CXCL9	Responder:Post	-0.533442	0.470452	-1.13389	0.25684	0.54544
CYBB	Responder:Post	-0.464898	0.410001	-1.13389	0.25684	0.54544
EBI3	Responder:Post	-0.533442	0.470452	-1.13389	0.25684	0.54544
ENTPD1	Responder:Post	-0.956065	0.781819	-1.22287	0.22138	0.54544
F12	Responder:Post	-0.464898	0.410001	-1.13389	0.25684	0.54544
FCER1A	Responder:Post	-0.464898	0.410001	-1.13389	0.25684	0.54544
FCGR1A	Responder:Post	-0.533442	0.470452	-1.13389	0.25684	0.54544
FLT3	Responder:Post	-0.653698	0.576508	-1.13389	0.25684	0.54544
FN1	Responder:Post	-0.582918	0.514085	-1.13389	0.25684	0.54544
GNLY	Responder:Post	-0.264604	0.229813	-1.15139	0.24957	0.54544
GZMB	Responder:Post	-0.691972	0.60729	-1.13944	0.25452	0.54544
IDO1	Responder:Post	-0.533442	0.470452	-1.13389	0.25684	0.54544
IFI27	Responder:Post	-0.533442	0.470452	-1.13389	0.25684	0.54544
IFNA1	Responder:Post	-0.533442	0.470452	-1.13389	0.25684	0.54544
IFNA17	Responder:Post	-0.464898	0.410001	-1.13389	0.25684	0.54544
IGLL1	Responder:Post	-0.680782	0.600393	-1.13389	0.25684	0.54544
IL17B	Responder:Post	-0.533442	0.470452	-1.13389	0.25684	0.54544
IL17F	Responder:Post	-0.533442	0.470452	-1.13389	0.25684	0.54544
IL19	Responder:Post	-0.533442	0.470452	-1.13389	0.25684	0.54544
IL1B	Responder:Post	-0.464898	0.410001	-1.13389	0.25684	0.54544
IL1R2	Responder:Post	-0.533442	0.470452	-1.13389	0.25684	0.54544
IL1RN	Responder:Post	-0.533442	0.470452	-1.13389	0.25684	0.54544
IL2	Responder:Post	-0.464898	0.410001	-1.13389	0.25684	0.54544
IL23R	Responder:Post	-0.395034	0.348388	-1.13389	0.25684	0.54544
IL26	Responder:Post	-1.14023	0.940068	-1.21292	0.22516	0.54544
IL27	Responder:Post	-0.464898	0.410001	-1.13389	0.25684	0.54544
IL3	Responder:Post	-0.582918	0.514085	-1.13389	0.25684	0.54544
IL3RA	Responder:Post	-0.582918	0.514085	-1.13389	0.25684	0.54544
IL4	Responder:Post	-0.533442	0.470452	-1.13389	0.25684	0.54544
IL9	Responder:Post	-0.431278	0.380351	-1.13389	0.25684	0.54544
ITGA2	Responder:Post	-0.70436	0.621188	-1.13389	0.25684	0.54544
ITGB4	Responder:Post	-0.680782	0.600393	-1.13389	0.25684	0.54544
KIR3DL3	Responder:Post	-0.582918	0.514085	-1.13389	0.25684	0.54544
KLRF1	Responder:Post	-0.795579	0.693297	-1.14753	0.25116	0.54544
LCN2	Responder:Post	-0.582918	0.514085	-1.13389	0.25684	0.54544
LILRB2	Responder:Post	-0.582918	0.514085	-1.13389	0.25684	0.54544
LTF	Responder:Post	-0.464898	0.410001	-1.13389	0.25684	0.54544
LY86	Responder:Post	-0.464898	0.410001	-1.13389	0.25684	0.54544
MAGEA1	Responder:Post	-0.582918	0.514085	-1.13389	0.25684	0.54544
MAGEA3	Responder:Post	-0.653698	0.576508	-1.13389	0.25684	0.54544
MAGEA4	Responder:Post	-0.464898	0.410001	-1.13389	0.25684	0.54544
MAGEB2	Responder:Post	-0.464898	0.410001	-1.13389	0.25684	0.54544
MAGEC2	Responder:Post	-0.790511	0.697165	-1.13389	0.25684	0.54544
MBL2	Responder:Post	-0.621759	0.54834	-1.13389	0.25684	0.54544
MCAM	Responder:Post	-0.533442	0.470452	-1.13389	0.25684	0.54544
MEF2C	Responder:Post	-0.464898	0.410001	-1.13389	0.25684	0.54544
MEFV	Responder:Post	-0.621759	0.54834	-1.13389	0.25684	0.54544
MME	Responder:Post	-0.533442	0.470452	-1.13389	0.25684	0.54544
MNX1	Responder:Post	-0.533442	0.470452	-1.13389	0.25684	0.54544
MS4A2	Responder:Post	-0.621759	0.54834	-1.13389	0.25684	0.54544
MST1R	Responder:Post	-0.464898	0.410001	-1.13389	0.25684	0.54544
NRP1	Responder:Post	-0.464898	0.410001	-1.13389	0.25684	0.54544
PASD1	Responder:Post	-0.653698	0.576508	-1.13389	0.25684	0.54544
PDCD1LG2	Responder:Post	-0.621759	0.54834	-1.13389	0.25684	0.54544
PDGFC	Responder:Post	-0.533442	0.470452	-1.13389	0.25684	0.54544
PLA2G1B	Responder:Post	-0.582918	0.514085	-1.13389	0.25684	0.54544
PLAUR	Responder:Post	-0.464898	0.410001	-1.13389	0.25684	0.54544
PMCH	Responder:Post	-0.464898	0.410001	-1.13389	0.25684	0.54544
POU2AF1	Responder:Post	-0.464898	0.410001	-1.13389	0.25684	0.54544
PPARG	Responder:Post	-0.533442	0.470452	-1.13389	0.25684	0.54544
PRM1	Responder:Post	-0.464898	0.410001	-1.13389	0.25684	0.54544
RAG1	Responder:Post	-0.582918	0.514085	-1.13389	0.25684	0.54544
RRAD	Responder:Post	-0.582918	0.514085	-1.13389	0.25684	0.54544
S100A12	Responder:Post	-0.464898	0.410001	-1.13389	0.25684	0.54544
S100A8	Responder:Post	-0.533442	0.470452	-1.13389	0.25684	0.54544
SELE	Responder:Post	-0.533442	0.470452	-1.13389	0.25684	0.54544
SEMG1	Responder:Post	-0.653698	0.576508	-1.13389	0.25684	0.54544
SERPINB2	Responder:Post	-0.582918	0.514085	-1.13389	0.25684	0.54544
SERPING1	Responder:Post	-0.533442	0.470452	-1.13389	0.25684	0.54544
SH2D1B	Responder:Post	-0.464898	0.410001	-1.13389	0.25684	0.54544
SMPD3	Responder:Post	-0.582918	0.514085	-1.13389	0.25684	0.54544
SPP1	Responder:Post	-0.582918	0.514085	-1.13389	0.25684	0.54544
SYCP1	Responder:Post	-0.464898	0.410001	-1.13389	0.25684	0.54544
TAL1	Responder:Post	-0.464898	0.410001	-1.13389	0.25684	0.54544
TICAM2	Responder:Post	-0.621759	0.54834	-1.13389	0.25684	0.54544
TLR4	Responder:Post	-0.464898	0.410001	-1.13389	0.25684	0.54544
TLR9	Responder:Post	-0.983249	0.8584	-1.14544	0.25203	0.54544
TNFRSF10C	Responder:Post	-0.464898	0.410001	-1.13389	0.25684	0.54544
TNFRSF11B	Responder:Post	-0.464898	0.410001	-1.13389	0.25684	0.54544
TNFRSF13B	Responder:Post	-0.533442	0.470452	-1.13389	0.25684	0.54544
TNFRSF8	Responder:Post	-0.72521	0.639575	-1.13389	0.25684	0.54544
TNFSF13B	Responder:Post	-0.483098	0.410405	-1.17712	0.23915	0.54544
TNFSF15	Responder:Post	-0.464898	0.410001	-1.13389	0.25684	0.54544
TNFSF18	Responder:Post	-0.582918	0.514085	-1.13389	0.25684	0.54544
TTK	Responder:Post	-0.464898	0.410001	-1.13389	0.25684	0.54544
VEGFA	Responder:Post	-0.621759	0.54834	-1.13389	0.25684	0.54544
CD59	Responder:Post	-0.837191	0.743593	-1.12587	0.26022	0.55131
RPS6	Responder:Post	0.278459	0.247424	1.12543	0.26041	0.55131
ITGA1	Responder:Post	-0.94002	0.835631	-1.12492	0.26062	0.55133
IFI35	Responder:Post	-1.05462	0.941812	-1.11977	0.26281	0.5522
KIR_Inhibiting_Subgroup_1	Responder:Post	-1.19072	1.06096	-1.12231	0.26173	0.5522
NFATC4	Responder:Post	-0.891508	0.795922	-1.1201	0.26267	0.5522
TNFSF12	Responder:Post	0.690279	0.617237	1.11834	0.26342	0.5522
FUT5	Responder:Post	-0.902745	0.808173	-1.11702	0.26399	0.55251
HLA_B	Responder:Post	0.22438	0.201174	1.11535	0.2647	0.55317
ELK1	Responder:Post	-1.32088	1.19216	-1.10798	0.26787	0.55719
CCR5	Responder:Post	-1.42458	1.29805	-1.09748	0.27243	0.55987
CXCR4	Responder:Post	0.300574	0.273792	1.09782	0.27228	0.55987
MAF	Responder:Post	0.285474	0.260055	1.09775	0.27231	0.55987
CD8A	Responder:Post	-1.05595	0.983396	-1.07378	0.28292	0.57293
TNFSF11	Responder:Post	-0.839654	0.782447	-1.07311	0.28322	0.57311
CD247	Responder:Post	0.168439	0.158713	1.06128	0.28856	0.57923
CD68	Responder:Post	-0.455418	0.429834	-1.05952	0.28936	0.57999
MAP4K2	Responder:Post	-0.277944	0.262656	-1.05821	0.28996	0.58034
SH2B2	Responder:Post	-0.825563	0.779937	-1.0585	0.28983	0.58034
LTA	Responder:Post	1.23301	1.16586	1.05759	0.29024	0.58048
APP	Responder:Post	1.35016	1.2898	1.0468	0.29519	0.58824
CCR7	Responder:Post	1.03799	0.991328	1.04707	0.29507	0.58824
SOCS1	Responder:Post	-0.25376	0.243571	-1.04183	0.29749	0.59098
JAM3	Responder:Post	-1.1965	1.15935	-1.03204	0.30205	0.59596
DPP4	Responder:Post	1.34577	1.30784	1.029	0.30348	0.59782
IL8	Responder:Post	-0.937126	0.921323	-1.01715	0.30908	0.60581
ISG15	Responder:Post	-1.52423	1.49793	-1.01756	0.30889	0.60581
MIF	Responder:Post	0.386448	0.380958	1.01441	0.31039	0.60708
TBX21	Responder:Post	-0.29465	0.290818	-1.01318	0.31097	0.60778
SPA17	Responder:Post	-1.00801	0.997586	-1.01045	0.31228	0.60948
C8A	Responder:Post	-0.358158	0.358158	-1	0.31731	0.61212
CHIT1	Responder:Post	-0.798385	0.797444	-1.00118	0.31674	0.61212
FPR2	Responder:Post	-0.319749	0.319749	-1	0.31731	0.61212
IFNA2	Responder:Post	-0.288018	0.288018	-1	0.31731	0.61212
IL1R1	Responder:Post	-0.38684	0.38684	-1	0.31731	0.61212
LAMP3	Responder:Post	-0.385398	0.385398	-1	0.31731	0.61212
LY96	Responder:Post	-1.09123	1.09065	-1.00054	0.31705	0.61212
MAGEA12	Responder:Post	-0.288018	0.288018	-1	0.31731	0.61212
PECAM1	Responder:Post	-0.825576	0.82577	-0.999765	0.31742	0.61212
THBD	Responder:Post	-0.288018	0.288018	-1	0.31731	0.61212
VCAM1	Responder:Post	0.0473205	0.0473205	1	0.31731	0.61212
ATG10	Responder:Post	-1.18004	1.18872	-0.992698	0.32086	0.61573
LYN	Responder:Post	-0.86675	0.872784	-0.993087	0.32067	0.61573
THY1	Responder:Post	-0.995694	1.00594	-0.989815	0.32226	0.61755
SLAMF1	Responder:Post	-0.831983	0.844067	-0.985683	0.32429	0.62058
DUSP6	Responder:Post	-1.35092	1.38138	-0.977946	0.3281	0.62551
CCL3L1	Responder:Post	-1.23627	1.27601	-0.968855	0.33262	0.63124
CD276	Responder:Post	-0.76213	0.792719	-0.961412	0.33635	0.63744
CD37	Responder:Post	0.224577	0.234871	0.956174	0.33898	0.64022
SMAD2	Responder:Post	0.32186	0.336835	0.955543	0.3393	0.64038
ICAM1	Responder:Post	-0.785214	0.834764	-0.940642	0.34689	0.65113
HLA_DRA	Responder:Post	-0.613298	0.65264	-0.939719	0.34736	0.65157
HLA_E	Responder:Post	0.171161	0.183978	0.930333	0.3522	0.6584
AMBP	Responder:Post	-0.696742	0.751807	-0.926756	0.35405	0.66006
CLEC6A	Responder:Post	-0.731037	0.793968	-0.920738	0.35719	0.66327
XCL2	Responder:Post	-0.799937	0.868863	-0.920671	0.35722	0.66327
OAS3	Responder:Post	-0.772305	0.850107	-0.90848	0.36362	0.66976
HLA_DRB3	Responder:Post	-0.346325	0.382607	-0.905171	0.36537	0.6725
STAT4	Responder:Post	0.232948	0.258588	0.900843	0.36767	0.67537
RUNX1	Responder:Post	0.235749	0.264551	0.891131	0.37286	0.68172
LAMP1	Responder:Post	0.131061	0.147435	0.888945	0.37403	0.68295
CD28	Responder:Post	0.449039	0.506135	0.887193	0.37498	0.68423
C1QB	Responder:Post	-0.648767	0.733494	-0.884489	0.37643	0.68551
EGR2	Responder:Post	-0.68789	0.77725	-0.88503	0.37614	0.68551
FCGR2B	Responder:Post	-0.665268	0.760018	-0.875332	0.38139	0.69133
SLC11A1	Responder:Post	-0.671286	0.776279	-0.864748	0.38718	0.69998
SPN	Responder:Post	-0.921282	1.07511	-0.85692	0.39149	0.70592
CD58	Responder:Post	-0.186934	0.222061	-0.841814	0.39989	0.71543
IL5RA	Responder:Post	-0.668901	0.794433	-0.841986	0.3998	0.71543
SPACA3	Responder:Post	-0.810191	0.965672	-0.838992	0.40147	0.71685
PDGFRB	Responder:Post	-0.755583	0.901419	-0.838215	0.40191	0.71717
ISG20	Responder:Post	-0.294853	0.352016	-0.837613	0.40225	0.71732
XCR1	Responder:Post	-0.728221	0.874373	-0.83285	0.40493	0.71976
TANK	Responder:Post	0.255182	0.308591	0.826927	0.40828	0.72291
TBK1	Responder:Post	-0.411639	0.500247	-0.82287	0.41058	0.72604
IL2RA	Responder:Post	1.00584	1.2248	0.821222	0.41152	0.72666
SLAMF7	Responder:Post	-0.690925	0.841705	-0.820863	0.41172	0.72666
KLRK1	Responder:Post	-0.487157	0.59733	-0.815557	0.41475	0.72863
CD6	Responder:Post	0.198576	0.244219	0.813107	0.41616	0.72952
REL	Responder:Post	-0.521506	0.643359	-0.810599	0.4176	0.73028
SBNO2	Responder:Post	0.233336	0.287958	0.810311	0.41776	0.73028
PTGS2	Responder:Post	-0.587007	0.727464	-0.806922	0.41971	0.73276
STAT3	Responder:Post	0.14879	0.184374	0.807	0.41967	0.73276
ENG	Responder:Post	-0.761441	0.944379	-0.806287	0.42008	0.73294
CD3E	Responder:Post	0.275766	0.342219	0.805817	0.42035	0.73295
SLAMF6	Responder:Post	-0.925608	1.15087	-0.804265	0.42124	0.73357
TFE3	Responder:Post	-0.804494	1.00116	-0.803563	0.42165	0.73382
LAG3	Responder:Post	-0.735261	0.917751	-0.801156	0.42304	0.73505
CX3CL1	Responder:Post	-0.606601	0.764892	-0.793054	0.42775	0.73835
HLA_A	Responder:Post	0.185573	0.233763	0.793848	0.42728	0.73835
CEACAM8	Responder:Post	-0.509343	0.648929	-0.784898	0.43251	0.74328
RORC	Responder:Post	-0.526566	0.669734	-0.786232	0.43173	0.74328
CD24	Responder:Post	-0.513055	0.655816	-0.782315	0.43403	0.74359
NFKB1	Responder:Post	-0.554853	0.709991	-0.781492	0.43451	0.74365
DDX43	Responder:Post	-0.529737	0.690391	-0.767299	0.4429	0.75455
ST6GAL1	Responder:Post	-0.923719	1.21864	-0.757994	0.44845	0.75997
S100A7	Responder:Post	-0.604758	0.800268	-0.755695	0.44983	0.76163
CD8B	Responder:Post	-0.718721	0.967257	-0.743051	0.45745	0.77027
FCGR3A	Responder:Post	-0.73943	0.996101	-0.742324	0.45789	0.77043
S100B	Responder:Post	-0.619598	0.836369	-0.740819	0.4588	0.77112
HAMP	Responder:Post	-0.621026	0.842697	-0.736951	0.46115	0.77271
ICOS	Responder:Post	-0.456498	0.620298	-0.735934	0.46177	0.77279
TLR1	Responder:Post	0.453785	0.617791	0.734528	0.46263	0.77323
IL4R	Responder:Post	-0.168591	0.23055	-0.731256	0.46462	0.77427
PRF1	Responder:Post	-0.390506	0.53645	-0.727945	0.46665	0.77624
LIF	Responder:Post	-0.524806	0.72182	-0.727059	0.46719	0.77667
ANP32B	Responder:Post	0.268206	0.371125	0.722682	0.46988	0.77872
ITGAX	Responder:Post	-0.959722	1.32872	-0.722292	0.47012	0.77872
C1QA	Responder:Post	-0.524773	0.732327	-0.716583	0.47363	0.78123
HLA_DQB1	Responder:Post	0.648574	0.913659	0.709864	0.47779	0.78715
IGF2R	Responder:Post	0.446947	0.630194	0.709221	0.47819	0.78734
IL21	Responder:Post	-0.680078	0.967196	-0.703143	0.48197	0.79119
CXCR3	Responder:Post	-0.240731	0.348415	-0.690931	0.48961	0.80158
CD44	Responder:Post	0.119084	0.172817	0.689076	0.49078	0.80159
TFEB	Responder:Post	-0.713236	1.03442	-0.689503	0.49051	0.80159
ETS1	Responder:Post	0.266721	0.388874	0.685879	0.49279	0.80289
KLRD1	Responder:Post	-0.703265	1.035	-0.679486	0.49683	0.80643
NLRC5	Responder:Post	0.169431	0.250147	0.677327	0.4982	0.80739
C1R	Responder:Post	-0.642665	0.954666	-0.673183	0.50083	0.80815
PIK3CG	Responder:Post	-0.214223	0.318719	-0.672136	0.5015	0.80831
CXCL11	Responder:Post	-0.399363	0.601161	-0.664319	0.50649	0.81182
TICAM1	Responder:Post	0.673052	1.01627	0.662276	0.50779	0.81182
TLR3	Responder:Post	-0.797155	1.20294	-0.662672	0.50754	0.81182
CCL22	Responder:Post	-0.455514	0.693875	-0.656479	0.51152	0.81301
CXCR2	Responder:Post	-0.451296	0.687443	-0.656486	0.51151	0.81301
FLT3LG	Responder:Post	0.18757	0.286086	0.655641	0.51206	0.81301
NOD2	Responder:Post	-0.761984	1.15683	-0.658681	0.5101	0.81301
RELB	Responder:Post	-0.693705	1.05936	-0.654833	0.51258	0.81301
IL15RA	Responder:Post	-0.744442	1.14295	-0.651333	0.51483	0.81448
TGFB1	Responder:Post	0.185601	0.287918	0.64463	0.51917	0.81976
CD3G	Responder:Post	0.231953	0.360949	0.64262	0.52047	0.82104
CR1	Responder:Post	-0.752241	1.17458	-0.640436	0.52189	0.82154
NCAM1	Responder:Post	-0.86364	1.34662	-0.641339	0.5213	0.82154
ATG5	Responder:Post	0.137236	0.216857	0.632842	0.52684	0.82517
IL12A	Responder:Post	0.697729	1.10289	0.63264	0.52697	0.82517
CD27	Responder:Post	-0.587765	0.935703	-0.628153	0.5299	0.82672
SIGIRR	Responder:Post	0.194098	0.309729	0.626672	0.53087	0.827
TNFRSF1B	Responder:Post	-0.195161	0.312633	-0.624249	0.53246	0.82813
NUP107	Responder:Post	-0.197877	0.321351	-0.615766	0.53805	0.83535
CD48	Responder:Post	0.19628	0.323044	0.607595	0.54346	0.84184
EWSR1	Responder:Post	0.122392	0.201853	0.606343	0.54429	0.84222
CD14	Responder:Post	-0.395835	0.653938	-0.605309	0.54497	0.84276
CEBPB	Responder:Post	-0.434655	0.723951	-0.600393	0.54824	0.84638
RORA	Responder:Post	0.132395	0.221175	0.598599	0.54944	0.84728
UBC	Responder:Post	0.182119	0.307995	0.591305	0.55432	0.8529
RELA	Responder:Post	-0.308403	0.525714	-0.586636	0.55745	0.85675
CD4	Responder:Post	0.54697	0.934343	0.585405	0.55828	0.85755
ATG7	Responder:Post	-0.753264	1.29306	-0.582545	0.5602	0.85924
IL10RA	Responder:Post	0.116404	0.199601	0.583184	0.55977	0.85924
CCL15	Responder:Post	-0.448492	0.777512	-0.576829	0.56406	0.8597
CD7	Responder:Post	0.113538	0.195707	0.580142	0.56182	0.8597
IFITM2	Responder:Post	0.264856	0.45907	0.576941	0.56398	0.8597
IL12RB2	Responder:Post	-0.369744	0.640354	-0.577406	0.56367	0.8597
LY9	Responder:Post	0.237595	0.410491	0.578806	0.56272	0.8597
NFATC1	Responder:Post	0.143479	0.248269	0.577915	0.56332	0.8597
SPINK5	Responder:Post	-0.546664	0.944351	-0.578878	0.56267	0.8597
NFKB2	Responder:Post	0.2217	0.388457	0.570719	0.56819	0.86312
CTSS	Responder:Post	0.194388	0.341068	0.56994	0.56872	0.86345
CTLA4	Responder:Post	-0.385971	0.68648	-0.562247	0.57395	0.86899
CD83	Responder:Post	0.637347	1.13657	0.560764	0.57496	0.87004
CREB1	Responder:Post	-0.166999	0.298091	-0.560227	0.57532	0.8701
IL12RB1	Responder:Post	0.348866	0.628451	0.555121	0.57881	0.87442
TCF7	Responder:Post	0.184648	0.33437	0.552226	0.58079	0.87645
MAP3K5	Responder:Post	0.177694	0.325014	0.546728	0.58457	0.88118
MAPK14	Responder:Post	-0.107166	0.197588	-0.542371	0.58756	0.88375
MAP2K2	Responder:Post	-0.193199	0.363123	-0.532048	0.59469	0.89155
BTK	Responder:Post	0.357116	0.681355	0.524125	0.60019	0.89297
ATF1	Responder:Post	0.286132	0.556781	0.513904	0.60732	0.90066
MAPK8	Responder:Post	-0.333498	0.653663	-0.510198	0.60991	0.90206
CTSW	Responder:Post	-0.163168	0.323806	-0.503908	0.61433	0.90644
HLA_DMA	Responder:Post	-0.254581	0.504249	-0.504872	0.61365	0.90644
ICAM2	Responder:Post	-0.38606	0.766542	-0.503638	0.61452	0.90644
CD2	Responder:Post	-0.238264	0.474476	-0.502162	0.61555	0.90747
MAP3K7	Responder:Post	-0.0647294	0.131434	-0.492485	0.62238	0.91607
BLK	Responder:Post	-0.370181	0.754993	-0.490311	0.62391	0.91734
CD38	Responder:Post	-0.497605	1.01633	-0.489607	0.62441	0.91734
NFATC2	Responder:Post	-0.127078	0.259583	-0.489547	0.62445	0.91734
RUNX3	Responder:Post	0.152071	0.310836	0.489231	0.62468	0.91734
PSMD7	Responder:Post	0.10538	0.217533	0.484433	0.62808	0.92047
TARP	Responder:Post	-0.203482	0.420824	-0.483532	0.62872	0.92047
REPS1	Responder:Post	0.0935669	0.195378	0.478901	0.63201	0.92332
CCL8	Responder:Post	-0.336331	0.725725	-0.463441	0.64305	0.93399
LCP1	Responder:Post	0.154947	0.340347	0.455262	0.64892	0.94003
MAVS	Responder:Post	-0.351581	0.779465	-0.451054	0.65195	0.94293
TYK2	Responder:Post	-0.0761139	0.16957	-0.448863	0.65353	0.94372
CD79A	Responder:Post	-0.453415	1.01468	-0.446855	0.65498	0.94532
IKBKE	Responder:Post	-0.503915	1.12892	-0.44637	0.65533	0.94533
PSMB10	Responder:Post	0.180429	0.410904	0.439102	0.66059	0.94992
CD40LG	Responder:Post	-0.540208	1.23692	-0.436738	0.6623	0.95188
BAX	Responder:Post	0.169737	0.389143	0.436183	0.6627	0.95196
AMICA1	Responder:Post	0.290229	0.672418	0.43162	0.66602	0.95482
IFNAR2	Responder:Post	0.12729	0.294902	0.431635	0.66601	0.95482
CD97	Responder:Post	0.0992973	0.233302	0.425616	0.67039	0.9595
TNFRSF1A	Responder:Post	0.239949	0.56794	0.422489	0.67267	0.96226
LTB	Responder:Post	0.224491	0.535564	0.419167	0.67509	0.96472
CKLF	Responder:Post	-0.513791	1.24753	-0.411845	0.68045	0.97036
ITGB1	Responder:Post	0.202417	0.495202	0.408757	0.68272	0.97208
MAP3K1	Responder:Post	0.0908701	0.223035	0.407426	0.6837	0.97297
IRAK4	Responder:Post	0.251708	0.628707	0.400359	0.68889	0.97985
ELANE	Responder:Post	-0.26482	0.670807	-0.394778	0.69301	0.98165
TNFRSF14	Responder:Post	-0.281976	0.712334	-0.395848	0.69222	0.98165
TRAF2	Responder:Post	-0.138525	0.350016	-0.395767	0.69228	0.98165
ZNF205	Responder:Post	-0.325754	0.824687	-0.395004	0.69284	0.98165
EP300	Responder:Post	0.0827757	0.21207	0.390323	0.6963	0.98478
GZMH	Responder:Post	-0.19452	0.505287	-0.38497	0.70026	0.98596
GZMK	Responder:Post	-0.249792	0.643886	-0.387945	0.69806	0.98596
KLRG1	Responder:Post	-0.2121	0.549959	-0.385665	0.69974	0.98596
ITGAM	Responder:Post	-0.351084	0.928542	-0.378103	0.70535	0.99095
STAT5B	Responder:Post	-0.121598	0.326853	-0.372028	0.70987	0.99527
TNFSF4	Responder:Post	-0.451164	1.21645	-0.370886	0.71072	0.99544
PIK3CD	Responder:Post	0.127548	0.345396	0.369281	0.71192	0.99592
CD74	Responder:Post	0.160955	0.438498	0.367061	0.71357	0.99639
ADA	Responder:Post	-0.083977	0.331543	-0.253292	0.80004	1
AIRE	Responder:Post	-0.0792415	0.973093	-0.0814326	0.9351	1
AKT3	Responder:Post	-0.0803804	0.274349	-0.292986	0.76953	1
ANXA1	Responder:Post	0.145522	0.452961	0.321268	0.74801	1
ATF2	Responder:Post	-0.0172425	0.213886	-0.0806157	0.93575	1
BCL2	Responder:Post	0.0133998	0.481265	0.0278428	0.97779	1
BCL6	Responder:Post	0.0288051	1.13662	0.0253427	0.97978	1
BST2	Responder:Post	-0.0774717	0.654798	-0.118314	0.90582	1
BTLA	Responder:Post	-0.299236	1.26464	-0.236618	0.81295	1
C1QBP	Responder:Post	0.0275624	0.277346	0.099379	0.92084	1
CARD11	Responder:Post	-0.0562232	0.284544	-0.19759	0.84337	1
CASP1	Responder:Post	0.155067	0.587535	0.263928	0.79184	1
CASP3	Responder:Post	0.243813	1.35937	0.179358	0.85766	1
CCL17	Responder:Post	0.149783	0.730193	0.205128	0.83747	1
CCL20	Responder:Post	-0.312583	1.1711	-0.266915	0.78953	1
CCL5	Responder:Post	-0.0967691	0.391531	-0.247156	0.80479	1
CCND3	Responder:Post	0.00448287	0.466252	0.0096147	0.99233	1
CCR4	Responder:Post	0.23368	1.06972	0.21845	0.82708	1
CD274	Responder:Post	-0.225921	0.717882	-0.314704	0.75299	1
CD3D	Responder:Post	0.0885647	0.366333	0.24176	0.80897	1
CD47	Responder:Post	-0.0169604	0.239372	-0.070854	0.94351	1
CD53	Responder:Post	-0.0755012	0.347141	-0.217494	0.82782	1
CD63	Responder:Post	-0.0143042	0.465194	-0.0307488	0.97547	1
CD81	Responder:Post	-0.0575416	0.327204	-0.175858	0.86041	1
CD84	Responder:Post	0.0281594	0.268926	0.10471	0.91661	1
CD96	Responder:Post	0.0826433	0.331724	0.249133	0.80326	1
CD99	Responder:Post	0.0334076	0.281565	0.11865	0.90555	1
COL3A1	Responder:Post	0.413985	1.22255	0.338623	0.73489	1
CREBBP	Responder:Post	0.00302193	0.893482	0.00338219	0.9973	1
CTSH	Responder:Post	0.118241	1.257	0.0940661	0.92506	1
CX3CR1	Responder:Post	-0.167897	1.19334	-0.140696	0.88811	1
CXCL16	Responder:Post	0.0741837	0.860416	0.0862185	0.93129	1
CXCL6	Responder:Post	0.144674	0.667955	0.216592	0.82853	1
CYFIP2	Responder:Post	-0.0142865	0.347022	-0.0411689	0.96716	1
DDX58	Responder:Post	-0.0175303	1.11643	-0.0157022	0.98747	1
DOCK9	Responder:Post	-0.00596548	0.393025	-0.0151784	0.98789	1
DUSP4	Responder:Post	-0.18144	1.49952	-0.120999	0.90369	1
EGR1	Responder:Post	-0.2433	1.23283	-0.19735	0.84355	1
FADD	Responder:Post	-0.119713	0.626495	-0.191084	0.84846	1
FOS	Responder:Post	-0.0135165	0.299599	-0.0451152	0.96402	1
FYN	Responder:Post	-0.06815	0.198575	-0.343195	0.73145	1
GPI	Responder:Post	0.0822699	0.25829	0.318517	0.75009	1
GTF3C1	Responder:Post	-0.0407115	0.239368	-0.170079	0.86495	1
GZMA	Responder:Post	-0.151112	0.704906	-0.214373	0.83026	1
GZMM	Responder:Post	0.0933741	0.293607	0.318024	0.75047	1
HLA_C	Responder:Post	0.0707741	0.221651	0.319305	0.7495	1
HLA_DOB	Responder:Post	-0.377326	1.18538	-0.318317	0.75024	1
HLA_DPA1	Responder:Post	0.136355	0.419242	0.325241	0.745	1
HLA_DPB1	Responder:Post	-0.0145268	0.400518	-0.0362701	0.97107	1
HLA_DQA1	Responder:Post	-0.233511	0.885631	-0.263667	0.79204	1
HLA_G	Responder:Post	-0.386276	1.07384	-0.359715	0.71906	1
HMGB1	Responder:Post	-0.00893373	0.220229	-0.0405657	0.96764	1
ICAM3	Responder:Post	0.0767287	0.286152	0.26814	0.78859	1
IFIT2	Responder:Post	0.133991	1.27225	0.105319	0.91612	1
IFITM1	Responder:Post	0.0226095	0.426979	0.0529521	0.95777	1
IFNGR1	Responder:Post	0.112086	0.383341	0.292392	0.76999	1
IFNL1	Responder:Post	-0.104017	0.786897	-0.132186	0.89484	1
IKBKB	Responder:Post	-0.322966	1.04938	-0.307767	0.75826	1
IL11RA	Responder:Post	-0.0443374	0.251509	-0.176286	0.86007	1
IL13	Responder:Post	-0.230309	0.817175	-0.281836	0.77807	1
IL13RA2	Responder:Post	-0.0494767	0.549842	-0.0899835	0.9283	1
IL16	Responder:Post	0.0976217	0.31759	0.307383	0.75855	1
IL17RA	Responder:Post	-0.0883465	0.841057	-0.105042	0.91634	1
IL1RAP	Responder:Post	-0.29367	1.2368	-0.237444	0.81231	1
IL21R	Responder:Post	0.00817651	0.283574	0.0288338	0.977	1
IL22RA2	Responder:Post	-0.201419	0.701043	-0.287313	0.77387	1
IL23A	Responder:Post	0.414557	1.20607	0.343725	0.73105	1
IL2RG	Responder:Post	0.108888	0.566737	0.192131	0.84764	1
IL32	Responder:Post	0.191049	0.642795	0.297216	0.7663	1
IL6R	Responder:Post	-0.332036	1.08406	-0.30629	0.75938	1
IL7R	Responder:Post	0.0187246	0.467708	0.0400349	0.96807	1
ILF3	Responder:Post	-0.0105104	0.191847	-0.0547856	0.95631	1
INPP5D	Responder:Post	-0.0726977	0.245454	-0.296176	0.7671	1
IRF1	Responder:Post	0.11448	0.327526	0.34953	0.72669	1
IRF3	Responder:Post	0.0783852	0.619708	0.126487	0.89935	1
ITCH	Responder:Post	-0.0407184	0.169719	-0.239917	0.81039	1
ITGA4	Responder:Post	0.106809	0.346495	0.308255	0.75789	1
ITGA5	Responder:Post	-0.14673	0.653237	-0.22462	0.82228	1
ITGA6	Responder:Post	-0.13307	0.801087	-0.166111	0.86807	1
ITGAE	Responder:Post	-0.074897	0.757027	-0.0989356	0.92119	1
ITGAL	Responder:Post	0.0647487	0.337001	0.192132	0.84764	1
ITGB2	Responder:Post	0.0191783	0.441559	0.0434332	0.96536	1
ITK	Responder:Post	0.0135266	0.292791	0.046199	0.96315	1
JAK1	Responder:Post	-0.00575836	0.156148	-0.0368777	0.97058	1
JAK2	Responder:Post	-0.0304745	0.330443	-0.0922232	0.92652	1
JAK3	Responder:Post	-0.0863175	0.316412	-0.272801	0.78501	1
KIR_Activating_Subgroup_1	Responder:Post	0.139751	0.811382	0.172238	0.86325	1
KIR_Activating_Subgroup_2	Responder:Post	-0.0988151	0.906187	-0.109045	0.91317	1
LAMP2	Responder:Post	-0.00137544	0.747149	-0.00184092	0.99853	1
LCK	Responder:Post	-0.0295072	0.410903	-0.0718105	0.94275	1
LRRN3	Responder:Post	-0.199769	1.23277	-0.16205	0.87127	1
LTBR	Responder:Post	-0.0494767	0.549842	-0.0899835	0.9283	1
MAP2K1	Responder:Post	0.0843228	0.256446	0.328813	0.7423	1
MAPK1	Responder:Post	0.0803805	0.291866	0.275402	0.78301	1
MAPK3	Responder:Post	0.217158	1.07035	0.202886	0.83922	1
MAPKAPK2	Responder:Post	-0.00504819	0.35228	-0.01433	0.98857	1
MASP2	Responder:Post	-0.209232	0.635551	-0.329214	0.74199	1
MR1	Responder:Post	-0.161985	0.632284	-0.25619	0.7978	1
MX1	Responder:Post	-0.100103	0.405311	-0.246979	0.80492	1
NEFL	Responder:Post	0.13342	0.548881	0.243077	0.80795	1
NFATC3	Responder:Post	0.0707123	0.336645	0.21005	0.83363	1
NLRP3	Responder:Post	-0.0618305	0.574947	-0.107541	0.91436	1
OSM	Responder:Post	-0.0621287	1.23639	-0.05025	0.95992	1
PLA2G6	Responder:Post	0.0608098	0.197807	0.307421	0.75852	1
PRG2	Responder:Post	0.0353934	1.06487	0.0332374	0.97349	1
PSEN1	Responder:Post	-0.0196876	0.240853	-0.081741	0.93485	1
PSMB7	Responder:Post	-0.046326	0.173326	-0.267276	0.78926	1
PSMB8	Responder:Post	0.00985844	0.458223	0.0215145	0.98284	1
PSMB9	Responder:Post	0.125733	0.60685	0.207189	0.83586	1
PTGDR2	Responder:Post	0.0845986	1.25476	0.0674223	0.94625	1
PTPRC	Responder:Post	0.0106959	0.511268	0.0209204	0.98331	1
RIPK2	Responder:Post	-0.427409	1.22546	-0.348774	0.72726	1
SELL	Responder:Post	0.23883	0.814745	0.293134	0.76942	1
SELPLG	Responder:Post	0.119502	0.586987	0.203586	0.83868	1
SH2D1A	Responder:Post	-0.129958	0.391108	-0.332281	0.73968	1
SIGLEC1	Responder:Post	-0.194039	0.617984	-0.313987	0.75353	1
SMAD3	Responder:Post	0.111196	0.3536	0.314468	0.75317	1
STAT1	Responder:Post	0.0984001	0.563081	0.174753	0.86127	1
STAT2	Responder:Post	0.020611	0.346977	0.0594017	0.95263	1
STAT6	Responder:Post	-0.0996584	0.409167	-0.243564	0.80757	1
TAP2	Responder:Post	-0.0235308	0.326992	-0.0719613	0.94263	1
TAPBP	Responder:Post	0.0543751	0.212703	0.255639	0.79823	1
TFRC	Responder:Post	-0.0796872	0.260886	-0.305449	0.76002	1
TLR2	Responder:Post	-0.254374	0.725284	-0.350723	0.7258	1
TNF	Responder:Post	-0.0314576	0.408997	-0.0769141	0.93869	1
TNFRSF10B	Responder:Post	-0.135388	0.743661	-0.182056	0.85554	1
TNFRSF4	Responder:Post	0.0869096	0.644739	0.134798	0.89277	1
TNFSF10	Responder:Post	0.0658325	0.434275	0.151592	0.87951	1
TOLLIP	Responder:Post	0.0309777	0.224961	0.137703	0.89048	1
TRAF3	Responder:Post	-0.0178425	0.293343	-0.0608248	0.9515	1
TXK	Responder:Post	0.0495321	1.40023	0.0353741	0.97178	1
ULBP2	Responder:Post	0.0529193	0.733153	0.0721804	0.94246	1
ZAP70	Responder:Post	0.0415846	0.196578	0.211543	0.83246	1

## Sheet: Patient.CD4+ TH
Gene	Variable	Estimate	Std..Error	t.value	p.value	adjust.p
POU2F2	patient-Responder	-2.54399	0.821287	-3.09756	0.00195	0.01998
TNFRSF14	patient-Responder	-0.758438	0.253355	-2.99359	0.00276	0.02769
NUP107	patient-Responder	-0.727778	0.243432	-2.98966	0.00279	0.0279
ATG5	patient-Responder	-0.586484	0.199116	-2.94544	0.00322	0.03187
TFEB	patient-Responder	2.30324	0.8029	2.86865	0.00412	0.03984
IL21R	patient-Responder	1.39317	0.489986	2.84329	0.00447	0.04294
CREB1	patient-Responder	-1.20373	0.451653	-2.66516	0.0077	0.0723
AKT3	patient-Responder	-0.662251	0.257571	-2.57114	0.01014	0.09282
IL17RA	patient-Responder	-1.1467	0.448219	-2.55835	0.01052	0.09597
TXNIP	patient-Responder	-0.999877	0.393125	-2.54341	0.01098	0.09957
GZMK	patient-Responder	-1.95321	0.786121	-2.48462	0.01297	0.11582
BCL2	patient-Responder	-1.66315	0.686431	-2.4229	0.0154	0.1371
CASP3	patient-Responder	2.11748	0.881651	2.40172	0.01632	0.14311
MAP2K1	patient-Responder	-0.599994	0.250887	-2.39149	0.01678	0.1467
HLA_DPB1	patient-Responder	-2.13052	0.893542	-2.38435	0.01711	0.14805
ATM	patient-Responder	-1.60248	0.69223	-2.31495	0.02062	0.17057
IRAK4	patient-Responder	-1.28093	0.561459	-2.28143	0.02252	0.18471
CD40LG	patient-Responder	-1.18539	0.520095	-2.27917	0.02266	0.18482
ITGAL	patient-Responder	-0.721996	0.317318	-2.27531	0.02289	0.18618
PSMB9	patient-Responder	-1.33551	0.59921	-2.22878	0.02583	0.20608
KIR_Inhibiting_Subgroup_1	patient-Responder	-1.90935	0.862682	-2.21328	0.02688	0.21213
CD3G	patient-Responder	-1.20388	0.548273	-2.19577	0.02811	0.21947
NOD1	patient-Responder	-1.8574	0.854504	-2.17366	0.02973	0.23027
JAK2	patient-Responder	-1.02339	0.483223	-2.11784	0.03419	0.26135
TRAF6	patient-Responder	-0.635548	0.300937	-2.11189	0.0347	0.26455
PIN1	patient-Responder	-0.922542	0.437376	-2.10927	0.03492	0.26554
FOS	patient-Responder	0.75953	0.363164	2.09143	0.03649	0.27462
MAPK1	patient-Responder	-0.506981	0.243104	-2.08545	0.03703	0.27796
ATF1	patient-Responder	-1.42562	0.686737	-2.07593	0.0379	0.28376
ITGAE	patient-Responder	-1.4799	0.725522	-2.03978	0.04137	0.30276
SMAD2	patient-Responder	-0.462845	0.226791	-2.04085	0.04127	0.30276
C1QBP	patient-Responder	-0.459964	0.228619	-2.01192	0.04423	0.32127
IFNAR2	patient-Responder	-0.55352	0.281621	-1.96548	0.04936	0.34983
PLA2G6	patient-Responder	-1.29518	0.666434	-1.94344	0.05196	0.3656
MFGE8	patient-Responder	-1.81531	0.948472	-1.91393	0.05563	0.38311
GTF3C1	patient-Responder	-0.362794	0.189778	-1.91168	0.05592	0.38385
ITGA4	patient-Responder	-0.75233	0.395394	-1.90274	0.05708	0.38942
C4B	patient-Responder	-1.16175	0.613287	-1.8943	0.05818	0.39054
GNLY	patient-Responder	-2.60059	1.3859	-1.87646	0.06059	0.40301
GPI	patient-Responder	-0.477177	0.256413	-1.86097	0.06275	0.40732
CCR5	patient-Responder	-1.17566	0.647683	-1.81518	0.0695	0.4254
ITGAM	patient-Responder	-1.53582	0.848556	-1.80992	0.07031	0.4254
GZMA	patient-Responder	-1.96227	1.10141	-1.7816	0.07482	0.43348
GZMM	patient-Responder	-0.782701	0.441289	-1.77367	0.07612	0.43754
ADORA2A	patient-Responder	-1.45455	0.884097	-1.64524	0.09992	0.45531
BCL6	patient-Responder	1.21264	0.745092	1.6275	0.10363	0.45531
BIRC5	patient-Responder	-1.16885	0.750589	-1.55724	0.11941	0.45531
CCL5	patient-Responder	-1.87882	1.09376	-1.71776	0.08584	0.45531
CD27	patient-Responder	-1.35537	0.809432	-1.67447	0.09404	0.45531
CD3E	patient-Responder	-0.44883	0.287621	-1.56049	0.11864	0.45531
CD68	patient-Responder	1.42707	0.83349	1.71216	0.08687	0.45531
CEBPB	patient-Responder	-1.37263	0.789164	-1.73935	0.08197	0.45531
CFP	patient-Responder	-1.6536	0.952263	-1.7365	0.08248	0.45531
CTSL	patient-Responder	-1.33451	0.827742	-1.61223	0.10691	0.45531
ECSIT	patient-Responder	-1.40415	0.83423	-1.68317	0.09234	0.45531
FCGR2A	patient-Responder	-1.24185	0.768281	-1.61641	0.10601	0.45531
FCGR3A	patient-Responder	-1.36651	0.795587	-1.71762	0.08587	0.45531
ICAM1	patient-Responder	-1.10003	0.668745	-1.64491	0.09999	0.45531
IFNL1	patient-Responder	-1.48126	0.852106	-1.73835	0.08215	0.45531
IRAK2	patient-Responder	1.16935	0.671288	1.74194	0.08152	0.45531
IRF2	patient-Responder	-0.552908	0.31723	-1.74293	0.08135	0.45531
MAPK14	patient-Responder	-0.36167	0.230398	-1.56977	0.11647	0.45531
MAVS	patient-Responder	-0.91396	0.586947	-1.55714	0.11944	0.45531
MICB	patient-Responder	-0.737708	0.432978	-1.7038	0.08842	0.45531
PECAM1	patient-Responder	-1.69161	0.990086	-1.70855	0.08753	0.45531
SH2B2	patient-Responder	-1.04728	0.626639	-1.67126	0.09467	0.45531
SLAMF6	patient-Responder	-1.55835	0.972703	-1.60208	0.10914	0.45531
STAT4	patient-Responder	-0.555084	0.354114	-1.56753	0.11699	0.45531
TGFB1	patient-Responder	0.439698	0.271651	1.61861	0.10553	0.45531
TLR2	patient-Responder	1.83782	1.05976	1.73418	0.08289	0.45531
TNFSF4	patient-Responder	-1.43924	0.871917	-1.65067	0.09881	0.45531
TP53	patient-Responder	-0.781683	0.487267	-1.60422	0.10867	0.45531
ICAM2	patient-Responder	-0.396236	0.255961	-1.54803	0.12161	0.46237
CCR7	patient-Responder	0.902667	0.584099	1.5454	0.12225	0.46368
LTK	patient-Responder	-1.47068	0.953246	-1.54281	0.12288	0.46478
IL2RG	patient-Responder	-0.691452	0.451379	-1.53187	0.12556	0.46765
COL3A1	patient-Responder	-1.52578	1.00165	-1.52327	0.12769	0.47377
ADA	patient-Responder	-0.900372	0.592068	-1.52072	0.12833	0.47433
PSMB7	patient-Responder	-0.348466	0.229139	-1.52076	0.12832	0.47433
NFATC3	patient-Responder	-0.345002	0.228055	-1.5128	0.13033	0.4787
IGF2R	patient-Responder	-0.816347	0.540766	-1.50961	0.13114	0.47986
CD6	patient-Responder	0.901853	0.602323	1.49729	0.13432	0.48675
DOCK9	patient-Responder	-0.306557	0.205354	-1.49282	0.13548	0.48688
ETS1	patient-Responder	-0.467586	0.315707	-1.48108	0.13859	0.49299
NEFL	patient-Responder	1.44371	0.984237	1.46683	0.14242	0.50044
SBNO2	patient-Responder	0.886364	0.609852	1.45341	0.14611	0.51004
MAP2K2	patient-Responder	-0.421334	0.290307	-1.45134	0.14669	0.51114
ZAP70	patient-Responder	-0.201754	0.140168	-1.43937	0.15005	0.52036
LCK	patient-Responder	-0.456432	0.318121	-1.43478	0.15135	0.52425
SIGIRR	patient-Responder	-0.346782	0.24209	-1.43245	0.15202	0.52532
CD3D	patient-Responder	-0.375067	0.26247	-1.42899	0.15301	0.52691
CXCR3	patient-Responder	-0.85729	0.600691	-1.42717	0.15353	0.52727
IFNG	patient-Responder	-1.3654	0.960448	-1.42163	0.15513	0.52747
LILRA4	patient-Responder	-0.786506	0.557317	-1.41124	0.15818	0.53336
CD276	patient-Responder	-1.17334	0.832583	-1.40928	0.15875	0.53389
NFATC2	patient-Responder	-0.239038	0.16991	-1.40685	0.15947	0.53401
CYFIP2	patient-Responder	-0.34382	0.246236	-1.39631	0.16262	0.53982
TNFRSF11A	patient-Responder	-0.754095	0.539615	-1.39747	0.16227	0.53982
TYK2	patient-Responder	-0.30724	0.219719	-1.39833	0.16201	0.53982
VEGFC	patient-Responder	-0.754095	0.539615	-1.39747	0.16227	0.53982
ICAM3	patient-Responder	-0.296736	0.213571	-1.38941	0.16471	0.54284
ICOS	patient-Responder	0.427748	0.308216	1.38782	0.16519	0.54336
CCL26	patient-Responder	-0.714521	0.51825	-1.37872	0.16798	0.54561
CD8B	patient-Responder	-0.714521	0.51825	-1.37872	0.16798	0.54561
CFB	patient-Responder	-0.714521	0.51825	-1.37872	0.16798	0.54561
CLEC7A	patient-Responder	-0.714521	0.51825	-1.37872	0.16798	0.54561
IRF1	patient-Responder	-0.430147	0.314408	-1.36812	0.17128	0.55081
CASP1	patient-Responder	-1.18015	0.869483	-1.3573	0.17469	0.55424
CD22	patient-Responder	-0.663793	0.491316	-1.35105	0.17668	0.55424
CD8A	patient-Responder	-0.858857	0.632889	-1.35704	0.17477	0.55424
CDH1	patient-Responder	-0.663793	0.491316	-1.35105	0.17668	0.55424
IL17RB	patient-Responder	-0.663793	0.491316	-1.35105	0.17668	0.55424
KLRC2	patient-Responder	-0.663793	0.491316	-1.35105	0.17668	0.55424
MNX1	patient-Responder	-0.663793	0.491316	-1.35105	0.17668	0.55424
NFATC1	patient-Responder	-0.35288	0.260416	-1.35506	0.1754	0.55424
POU2AF1	patient-Responder	-0.663793	0.491316	-1.35105	0.17668	0.55424
SYT17	patient-Responder	-0.663793	0.491316	-1.35105	0.17668	0.55424
TBX21	patient-Responder	-1.44483	1.06043	-1.36249	0.17304	0.55424
VCAM1	patient-Responder	-0.663793	0.491316	-1.35105	0.17668	0.55424
BAX	patient-Responder	-0.430156	0.320871	-1.34059	0.18005	0.56109
BAGE	patient-Responder	-0.910351	0.683632	-1.33164	0.18298	0.56722
BLNK	patient-Responder	-0.592953	0.45472	-1.304	0.19223	0.56722
C3AR1	patient-Responder	-0.592953	0.45472	-1.304	0.19223	0.56722
C4BPA	patient-Responder	-0.592953	0.45472	-1.304	0.19223	0.56722
CASP10	patient-Responder	-0.592953	0.45472	-1.304	0.19223	0.56722
CCL17	patient-Responder	-0.754095	0.57865	-1.3032	0.19251	0.56722
CCL21	patient-Responder	-0.592953	0.45472	-1.304	0.19223	0.56722
CCL8	patient-Responder	-0.786506	0.595192	-1.32143	0.18636	0.56722
CD163	patient-Responder	-0.592953	0.45472	-1.304	0.19223	0.56722
CD86	patient-Responder	-0.592953	0.45472	-1.304	0.19223	0.56722
CLEC5A	patient-Responder	-0.592953	0.45472	-1.304	0.19223	0.56722
CXCL12	patient-Responder	-0.592953	0.45472	-1.304	0.19223	0.56722
FCER1G	patient-Responder	-0.592953	0.45472	-1.304	0.19223	0.56722
FLT3	patient-Responder	-0.592953	0.45472	-1.304	0.19223	0.56722
FN1	patient-Responder	-0.592953	0.45472	-1.304	0.19223	0.56722
FPR2	patient-Responder	-0.592953	0.45472	-1.304	0.19223	0.56722
IL10	patient-Responder	-0.754095	0.57865	-1.3032	0.19251	0.56722
IL1A	patient-Responder	-0.592953	0.45472	-1.304	0.19223	0.56722
IL1B	patient-Responder	-0.592953	0.45472	-1.304	0.19223	0.56722
IL22RA1	patient-Responder	-0.592953	0.45472	-1.304	0.19223	0.56722
LTF	patient-Responder	-0.592953	0.45472	-1.304	0.19223	0.56722
MAGEA12	patient-Responder	-0.592953	0.45472	-1.304	0.19223	0.56722
MAGEA4	patient-Responder	-0.592953	0.45472	-1.304	0.19223	0.56722
MASP1	patient-Responder	-0.786506	0.599835	-1.3112	0.18979	0.56722
MERTK	patient-Responder	1.30143	0.992161	1.31171	0.18962	0.56722
S100A12	patient-Responder	-0.592953	0.45472	-1.304	0.19223	0.56722
SEMG1	patient-Responder	-0.754095	0.57865	-1.3032	0.19251	0.56722
SPANXB1	patient-Responder	-0.592953	0.45472	-1.304	0.19223	0.56722
SYCP1	patient-Responder	-0.754095	0.57865	-1.3032	0.19251	0.56722
SYK	patient-Responder	-0.592953	0.45472	-1.304	0.19223	0.56722
TNFSF18	patient-Responder	-0.592953	0.45472	-1.304	0.19223	0.56722
TOLLIP	patient-Responder	0.800805	0.612862	1.30666	0.19133	0.56722
TREM1	patient-Responder	-0.592953	0.45472	-1.304	0.19223	0.56722
TREM2	patient-Responder	-0.592953	0.45472	-1.304	0.19223	0.56722
CARD11	patient-Responder	-0.378441	0.292907	-1.29202	0.19635	0.57103
CTLA4	patient-Responder	0.334549	0.258996	1.29171	0.19646	0.57103
ST6GAL1	patient-Responder	-1.20376	0.931639	-1.29209	0.19633	0.57103
TNFSF8	patient-Responder	-0.504195	0.390565	-1.29094	0.19673	0.57103
LY9	patient-Responder	-0.345804	0.268615	-1.28736	0.19797	0.57187
ELANE	patient-Responder	-0.714521	0.558779	-1.27872	0.201	0.57541
LCP1	patient-Responder	-0.424585	0.331796	-1.27966	0.20067	0.57541
BID	patient-Responder	0.755229	0.596442	1.26622	0.20543	0.58295
FCGR2B	patient-Responder	-0.786506	0.62099	-1.26654	0.20532	0.58295
ITGB2	patient-Responder	-0.428307	0.337923	-1.26747	0.20499	0.58295
KIR_Inhibiting_Subgroup_2	patient-Responder	-1.29343	1.0205	-1.26744	0.205	0.58295
LTBR	patient-Responder	-0.786506	0.62099	-1.26654	0.20532	0.58295
TIGIT	patient-Responder	-1.24773	0.986828	-1.26439	0.20609	0.58369
GAGE1	patient-Responder	-0.924693	0.735722	-1.25685	0.20881	0.58734
IRAK1	patient-Responder	-0.419094	0.334695	-1.25217	0.21051	0.58991
BLK	patient-Responder	-0.813969	0.691878	-1.17646	0.23941	0.59193
BST2	patient-Responder	-0.977938	0.849922	-1.15062	0.24989	0.59193
BTK	patient-Responder	-0.714521	0.623952	-1.14515	0.25215	0.59193
CCL11	patient-Responder	-0.714521	0.580768	-1.2303	0.21858	0.59193
CCL13	patient-Responder	-0.714521	0.623952	-1.14515	0.25215	0.59193
CCL27	patient-Responder	-0.592953	0.500421	-1.18491	0.23605	0.59193
CCL28	patient-Responder	-0.592953	0.500421	-1.18491	0.23605	0.59193
CCL7	patient-Responder	-0.754095	0.605153	-1.24612	0.21272	0.59193
CCR3	patient-Responder	-0.663793	0.56251	-1.18005	0.23798	0.59193
CD160	patient-Responder	-0.592953	0.500421	-1.18491	0.23605	0.59193
CD1A	patient-Responder	-0.663793	0.539066	-1.23138	0.21818	0.59193
CD4	patient-Responder	-0.394978	0.345987	-1.1416	0.25362	0.59193
CD40	patient-Responder	-0.592953	0.500421	-1.18491	0.23605	0.59193
CD83	patient-Responder	0.954772	0.775149	1.23173	0.21805	0.59193
CD96	patient-Responder	-0.295009	0.247684	-1.19107	0.23363	0.59193
CDH5	patient-Responder	-0.592953	0.522933	-1.1339	0.25684	0.59193
CEACAM8	patient-Responder	-0.754095	0.605153	-1.24612	0.21272	0.59193
CLEC6A	patient-Responder	-0.754095	0.625385	-1.20581	0.22789	0.59193
CRP	patient-Responder	-0.714521	0.607045	-1.17705	0.23918	0.59193
CSF1	patient-Responder	-0.592953	0.500421	-1.18491	0.23605	0.59193
CSF3	patient-Responder	-0.592953	0.522933	-1.1339	0.25684	0.59193
CTCFL	patient-Responder	-0.663793	0.533894	-1.2433	0.21376	0.59193
CX3CR1	patient-Responder	-1.27738	1.02888	-1.24152	0.21441	0.59193
CXCL1	patient-Responder	-0.837815	0.680989	-1.23029	0.21859	0.59193
CXCL11	patient-Responder	-0.714521	0.61252	-1.16653	0.2434	0.59193
CXCL3	patient-Responder	-0.592953	0.500421	-1.18491	0.23605	0.59193
CXCR2	patient-Responder	-0.663793	0.533894	-1.2433	0.21376	0.59193
F12	patient-Responder	-0.592953	0.500421	-1.18491	0.23605	0.59193
F13A1	patient-Responder	-0.592953	0.500421	-1.18491	0.23605	0.59193
FCER1A	patient-Responder	-0.663793	0.585145	-1.13441	0.25662	0.59193
FCER2	patient-Responder	-0.837815	0.680989	-1.23029	0.21859	0.59193
HCK	patient-Responder	-0.663793	0.56251	-1.18005	0.23798	0.59193
HLA_DQA1	patient-Responder	-0.601626	0.504431	-1.19268	0.23299	0.59193
IDO1	patient-Responder	-0.592953	0.500421	-1.18491	0.23605	0.59193
IL11	patient-Responder	-0.714521	0.580768	-1.2303	0.21858	0.59193
IL17A	patient-Responder	-0.813969	0.682446	-1.19272	0.23298	0.59193
IL17B	patient-Responder	-0.592953	0.500421	-1.18491	0.23605	0.59193
IL18	patient-Responder	-0.858857	0.722119	-1.18936	0.2343	0.59193
IL1RL2	patient-Responder	-0.592953	0.500421	-1.18491	0.23605	0.59193
IL1RN	patient-Responder	-0.714521	0.624769	-1.14366	0.25277	0.59193
IL3RA	patient-Responder	-0.663793	0.533894	-1.2433	0.21376	0.59193
IL4	patient-Responder	-0.786506	0.654358	-1.20195	0.22938	0.59193
INPP5D	patient-Responder	0.557789	0.488159	1.14264	0.25319	0.59193
ISG20	patient-Responder	-0.381583	0.307252	-1.24192	0.21427	0.59193
ITGB4	patient-Responder	-0.663793	0.58422	-1.1362	0.25587	0.59193
KIR3DL1	patient-Responder	-0.663793	0.545844	-1.21608	0.22395	0.59193
KIT	patient-Responder	-0.786506	0.670319	-1.17333	0.24066	0.59193
KLRG1	patient-Responder	-1.17583	0.964086	-1.21963	0.2226	0.59193
MARCO	patient-Responder	-0.592953	0.522933	-1.1339	0.25684	0.59193
MS4A2	patient-Responder	-0.813969	0.694475	-1.17206	0.24117	0.59193
NOTCH1	patient-Responder	1.03985	0.877693	1.18475	0.23612	0.59193
NRP1	patient-Responder	-0.592953	0.500421	-1.18491	0.23605	0.59193
PASD1	patient-Responder	-0.663793	0.545844	-1.21608	0.22395	0.59193
PAX5	patient-Responder	-0.813969	0.653924	-1.24474	0.21323	0.59193
PBK	patient-Responder	-0.592953	0.500421	-1.18491	0.23605	0.59193
PNMA1	patient-Responder	-0.885396	0.764742	-1.15777	0.24696	0.59193
PRM1	patient-Responder	-0.592953	0.500421	-1.18491	0.23605	0.59193
S100B	patient-Responder	-0.663793	0.56251	-1.18005	0.23798	0.59193
SELE	patient-Responder	-0.663793	0.533894	-1.2433	0.21376	0.59193
SLC11A1	patient-Responder	-0.813969	0.694475	-1.17206	0.24117	0.59193
SMAD3	patient-Responder	-0.383952	0.310317	-1.23729	0.21598	0.59193
SMPD3	patient-Responder	-0.592953	0.500421	-1.18491	0.23605	0.59193
SPP1	patient-Responder	-0.663793	0.58422	-1.1362	0.25587	0.59193
TNF	patient-Responder	1.15966	1.00991	1.14828	0.25085	0.59193
TNFRSF13C	patient-Responder	-1.17201	1.00724	-1.16359	0.24459	0.59193
TNFRSF9	patient-Responder	-0.663793	0.533894	-1.2433	0.21376	0.59193
TNFSF15	patient-Responder	-0.714521	0.586181	-1.21894	0.22287	0.59193
TPSAB1	patient-Responder	-0.592953	0.500421	-1.18491	0.23605	0.59193
TPTE	patient-Responder	-0.813969	0.653924	-1.24474	0.21323	0.59193
TXK	patient-Responder	-0.974946	0.812954	-1.19926	0.23043	0.59193
USP9Y	patient-Responder	1.17482	0.951566	1.23462	0.21697	0.59193
VEGFA	patient-Responder	-0.663793	0.561535	-1.1821	0.23717	0.59193
ZNF205	patient-Responder	-0.663793	0.58422	-1.1362	0.25587	0.59193
CD84	patient-Responder	-0.359775	0.317963	-1.1315	0.25784	0.5933
CD48	patient-Responder	-0.293574	0.26076	-1.12584	0.26023	0.59738
C1QA	patient-Responder	-0.592953	0.530845	-1.117	0.26399	0.59849
C9	patient-Responder	-0.592953	0.530845	-1.117	0.26399	0.59849
CD36	patient-Responder	-0.592953	0.530845	-1.117	0.26399	0.59849
CLU	patient-Responder	-0.592953	0.530845	-1.117	0.26399	0.59849
CTAGE1	patient-Responder	-0.714521	0.638207	-1.11958	0.26289	0.59849
CXCL9	patient-Responder	-0.592953	0.530845	-1.117	0.26399	0.59849
FADD	patient-Responder	-0.714521	0.637667	-1.12052	0.26249	0.59849
IFNA8	patient-Responder	-0.592953	0.530845	-1.117	0.26399	0.59849
MICA	patient-Responder	0.844859	0.754539	1.1197	0.26284	0.59849
NCR1	patient-Responder	-0.592953	0.530845	-1.117	0.26399	0.59849
PDGFC	patient-Responder	-0.592953	0.530845	-1.117	0.26399	0.59849
PLA2G1B	patient-Responder	-0.592953	0.530845	-1.117	0.26399	0.59849
ITGA5	patient-Responder	-0.285279	0.255623	-1.11602	0.26441	0.59897
SPINK5	patient-Responder	-0.754095	0.678096	-1.11208	0.26611	0.60175
SAA1	patient-Responder	-0.786506	0.710157	-1.10751	0.26807	0.60398
CD79B	patient-Responder	-1.01868	0.921073	-1.10597	0.26874	0.60439
IL12RB2	patient-Responder	-0.807009	0.729878	-1.10568	0.26887	0.60439
HSD11B1	patient-Responder	-0.714521	0.647752	-1.10308	0.26999	0.60489
IL1R2	patient-Responder	-0.663793	0.601768	-1.10307	0.27	0.60489
CCND3	patient-Responder	-0.377401	0.342774	-1.10102	0.27089	0.60567
LILRA1	patient-Responder	-0.837815	0.765489	-1.09448	0.27374	0.61157
PRG2	patient-Responder	-0.592953	0.542379	-1.09324	0.27429	0.61186
ANP32B	patient-Responder	0.638006	0.584202	1.0921	0.27479	0.61213
C1QB	patient-Responder	-0.663793	0.607864	-1.09201	0.27483	0.61213
CCRL2	patient-Responder	-0.786506	0.723366	-1.08729	0.27691	0.61489
HLA_DRA	patient-Responder	-1.10916	1.01957	-1.08787	0.27665	0.61489
IL1RL1	patient-Responder	-0.813969	0.748325	-1.08772	0.27672	0.61489
JAK3	patient-Responder	0.31876	0.292832	1.08854	0.27636	0.61489
RUNX3	patient-Responder	-0.40364	0.371413	-1.08677	0.27714	0.61493
HLA_B	patient-Responder	-0.318175	0.293175	-1.08528	0.2778	0.61546
THY1	patient-Responder	-0.754095	0.696906	-1.08206	0.27922	0.6172
CD79A	patient-Responder	-0.754095	0.698172	-1.0801	0.2801	0.61794
NFKB1	patient-Responder	-0.337297	0.312273	-1.08013	0.28008	0.61794
APOE	patient-Responder	-0.663793	0.616536	-1.07665	0.28164	0.61927
MAGEC2	patient-Responder	-0.663793	0.616536	-1.07665	0.28164	0.61927
TMEFF2	patient-Responder	-0.663793	0.616536	-1.07665	0.28164	0.61927
A2M	patient-Responder	-0.592953	0.553797	-1.0707	0.2843	0.61976
IFNGR1	patient-Responder	0.589778	0.54941	1.07347	0.28306	0.61976
IL22	patient-Responder	-0.592953	0.553797	-1.0707	0.2843	0.61976
IL3	patient-Responder	-0.592953	0.553797	-1.0707	0.2843	0.61976
ITGA2	patient-Responder	-0.592953	0.553797	-1.0707	0.2843	0.61976
PTGS2	patient-Responder	-0.592953	0.553797	-1.0707	0.2843	0.61976
PDCD1LG2	patient-Responder	-0.663793	0.620585	-1.06962	0.28479	0.6201
IKBKG	patient-Responder	0.504013	0.472721	1.06619	0.28634	0.62165
CCL3	patient-Responder	-0.786506	0.743899	-1.05727	0.29039	0.62857
RELB	patient-Responder	1.16426	1.10429	1.05431	0.29174	0.63009
IL1RAPL2	patient-Responder	-0.592953	0.564916	-1.04963	0.29389	0.63426
JAM3	patient-Responder	0.687877	0.656588	1.04765	0.2948	0.63565
SOCS1	patient-Responder	0.283815	0.271913	1.04377	0.29659	0.6382
FOXP3	patient-Responder	-0.592953	0.570302	-1.03972	0.29847	0.64148
ARG1	patient-Responder	-0.592953	0.572279	-1.03613	0.30014	0.6418
CD1D	patient-Responder	-0.592953	0.572279	-1.03613	0.30014	0.6418
GZMB	patient-Responder	-1.01775	0.982591	-1.03579	0.3003	0.6418
HLA_DRB4	patient-Responder	-0.837815	0.808838	-1.03583	0.30028	0.6418
MBL2	patient-Responder	-0.592953	0.572279	-1.03613	0.30014	0.6418
TFE3	patient-Responder	-0.714521	0.689251	-1.03666	0.29989	0.6418
TIRAP	patient-Responder	-0.592953	0.573871	-1.03325	0.30149	0.64212
TNFSF13	patient-Responder	-0.786506	0.760429	-1.03429	0.301	0.64212
CD24	patient-Responder	-0.714521	0.692818	-1.03133	0.30239	0.6431
KIR3DL2	patient-Responder	-0.592953	0.575537	-1.03026	0.30289	0.6437
HMGB1	patient-Responder	-0.54629	0.531046	-1.02871	0.30362	0.64478
ITGA1	patient-Responder	-0.663793	0.64766	-1.02491	0.30541	0.64623
NFKBIA	patient-Responder	-0.442391	0.433292	-1.021	0.30725	0.64965
PRF1	patient-Responder	-1.12099	1.10083	-1.01831	0.30853	0.65189
IL13	patient-Responder	-0.663793	0.652402	-1.01746	0.30893	0.65219
IL22RA2	patient-Responder	-0.754095	0.742693	-1.01535	0.30994	0.65222
IFNA7	patient-Responder	-0.714521	0.705546	-1.01272	0.31119	0.65325
AIRE	patient-Responder	-0.714521	0.708583	-1.00838	0.31327	0.65526
CD1C	patient-Responder	-0.592953	0.587789	-1.00879	0.31308	0.65526
NFATC4	patient-Responder	-0.592953	0.587789	-1.00879	0.31308	0.65526
LCN2	patient-Responder	-0.592953	0.590326	-1.00445	0.31516	0.65827
IL24	patient-Responder	-0.663793	0.664757	-0.998549	0.31801	0.66328
PLAUR	patient-Responder	-0.663793	0.665456	-0.9975	0.31852	0.66339
KLRF1	patient-Responder	-0.592953	0.595499	-0.995725	0.31938	0.66376
CD80	patient-Responder	-0.663793	0.672909	-0.986453	0.32391	0.66709
CTAG1B	patient-Responder	-0.592953	0.601141	-0.98638	0.32395	0.66709
ENG	patient-Responder	0.365865	0.370091	0.988579	0.32287	0.66709
FEZ1	patient-Responder	-0.714521	0.722388	-0.98911	0.32261	0.66709
IFI35	patient-Responder	0.925926	0.937388	0.987772	0.32326	0.66709
IL2RB	patient-Responder	0.536074	0.541617	0.989767	0.32229	0.66709
SIGLEC1	patient-Responder	-0.592953	0.600585	-0.987292	0.3235	0.66709
TAL1	patient-Responder	-0.592953	0.600585	-0.987292	0.3235	0.66709
C8G	patient-Responder	-0.592953	0.60314	-0.98311	0.32555	0.66897
TNFSF13B	patient-Responder	-0.81658	0.830459	-0.983288	0.32547	0.66897
AMBP	patient-Responder	-0.714521	0.727849	-0.981688	0.32625	0.66947
CMA1	patient-Responder	-0.592953	0.61332	-0.966792	0.33365	0.68034
EGR2	patient-Responder	-0.592953	0.612289	-0.96842	0.33283	0.68034
HAVCR2	patient-Responder	-0.926034	0.958761	-0.965866	0.33411	0.68034
LILRB1	patient-Responder	-0.592953	0.613623	-0.966315	0.33389	0.68034
CCR2	patient-Responder	-0.855318	0.889245	-0.961848	0.33613	0.6835
IL10RA	patient-Responder	-0.274303	0.28671	-0.956726	0.33871	0.6854
SLAMF7	patient-Responder	-0.592953	0.619479	-0.95718	0.33848	0.6854
HLA_DMB	patient-Responder	-0.710321	0.743707	-0.955108	0.33952	0.68611
PSMB10	patient-Responder	0.530191	0.555115	0.9551	0.33953	0.68611
EGR1	patient-Responder	1.01506	1.07041	0.948292	0.34298	0.68926
HLA_E	patient-Responder	-0.237479	0.250352	-0.948583	0.34283	0.68926
IL32	patient-Responder	-0.439774	0.463377	-0.949064	0.34259	0.68926
TAP1	patient-Responder	-0.227237	0.239549	-0.948602	0.34282	0.68926
PDGFRB	patient-Responder	-0.592953	0.629453	-0.942013	0.34619	0.69409
CCL22	patient-Responder	-0.714521	0.760591	-0.939429	0.34751	0.69528
DDX58	patient-Responder	0.826536	0.880065	0.939177	0.34764	0.69528
S100A7	patient-Responder	-0.592953	0.632669	-0.937224	0.34864	0.6968
TLR1	patient-Responder	-0.262242	0.280253	-0.935731	0.34941	0.69739
TNFRSF10B	patient-Responder	-0.618938	0.661237	-0.936031	0.34926	0.69739
HLA_A	patient-Responder	0.196784	0.21163	0.929853	0.35245	0.70178
PSMB8	patient-Responder	-0.282384	0.303747	-0.929669	0.35254	0.70178
TAP2	patient-Responder	-0.213649	0.229825	-0.929614	0.35257	0.70178
HLA_DOB	patient-Responder	-0.907451	0.977662	-0.928184	0.35331	0.70277
C6	patient-Responder	-0.663793	0.71894	-0.923294	0.35585	0.7059
CREB5	patient-Responder	-0.592953	0.642016	-0.92358	0.35571	0.7059
ULBP2	patient-Responder	-0.592953	0.643882	-0.920903	0.3571	0.70694
CD70	patient-Responder	-0.454324	0.494714	-0.918357	0.35843	0.70711
CHIT1	patient-Responder	-0.663793	0.723111	-0.917968	0.35864	0.70711
TFRC	patient-Responder	0.487595	0.530154	0.919723	0.35772	0.70711
TNFSF11	patient-Responder	-0.592953	0.647631	-0.915572	0.35989	0.7091
NCF4	patient-Responder	-0.800074	0.878419	-0.910812	0.36239	0.71188
KLRC1	patient-Responder	-0.834112	0.916551	-0.910055	0.36279	0.71193
TARP	patient-Responder	-0.873964	0.966309	-0.904435	0.36576	0.71679
CD53	patient-Responder	-0.246062	0.272635	-0.902536	0.36677	0.71829
IKBKE	patient-Responder	-0.487567	0.54182	-0.899869	0.36819	0.71914
ICAM4	patient-Responder	-0.663793	0.73898	-0.898255	0.36905	0.71959
IL12RB1	patient-Responder	-0.418821	0.467505	-0.895863	0.37033	0.71959
HLA_DQB1	patient-Responder	-0.624153	0.697668	-0.894628	0.37099	0.71997
MASP2	patient-Responder	-0.592953	0.665749	-0.890655	0.37311	0.72199
CD38	patient-Responder	-0.727823	0.823307	-0.884024	0.37668	0.72601
APP	patient-Responder	-0.21972	0.250084	-0.878587	0.37963	0.72881
TAB1	patient-Responder	-0.609084	0.700138	-0.869948	0.38433	0.73472
CCL4	patient-Responder	-0.788797	0.916097	-0.861041	0.38922	0.73928
CCR6	patient-Responder	0.75291	0.875203	0.860269	0.38964	0.73928
CD37	patient-Responder	0.399866	0.463329	0.863029	0.38812	0.73928
LAIR2	patient-Responder	-0.592953	0.687073	-0.863013	0.38813	0.73928
MAP2K4	patient-Responder	-0.770096	0.899496	-0.856142	0.39192	0.74216
CD63	patient-Responder	-0.630485	0.740556	-0.851367	0.39457	0.74476
TLR9	patient-Responder	-0.592953	0.696109	-0.85181	0.39432	0.74476
BCL10	patient-Responder	-0.219695	0.258493	-0.849907	0.39538	0.74533
FUT7	patient-Responder	0.856265	1.00827	0.849238	0.39575	0.74554
MX1	patient-Responder	0.275059	0.326233	0.843137	0.39915	0.75001
C2	patient-Responder	0.449571	0.540212	0.832212	0.40529	0.75888
MIF	patient-Responder	-0.22283	0.271767	-0.819929	0.41226	0.76822
AMICA1	patient-Responder	-0.627135	0.778944	-0.805109	0.42076	0.78111
GZMH	patient-Responder	-0.95659	1.19118	-0.803061	0.42194	0.78177
TNFRSF18	patient-Responder	-0.790856	0.993318	-0.796176	0.42593	0.78641
OSM	patient-Responder	-0.775541	0.975453	-0.795058	0.42658	0.78687
MAP3K7	patient-Responder	-0.20872	0.263174	-0.793086	0.42773	0.7875
IKBKB	patient-Responder	-0.646169	0.817326	-0.790589	0.42918	0.78917
TGFB2	patient-Responder	-0.592953	0.75465	-0.785732	0.43202	0.79295
MAPK3	patient-Responder	-0.628246	0.802413	-0.782946	0.43366	0.79491
HRAS	patient-Responder	-0.509549	0.655002	-0.777934	0.43661	0.79881
IL18R1	patient-Responder	-0.765021	0.995769	-0.768271	0.44233	0.80537
CARD9	patient-Responder	0.348064	0.453475	0.767549	0.44276	0.80552
PTGDR2	patient-Responder	0.339813	0.444541	0.764414	0.44462	0.8084
TNFRSF1B	patient-Responder	-0.494462	0.648062	-0.762986	0.44547	0.80894
CR2	patient-Responder	-0.79245	1.04604	-0.757569	0.44871	0.81129
CD74	patient-Responder	-0.189062	0.251596	-0.751452	0.45238	0.8159
IL2RA	patient-Responder	0.707233	0.950463	0.744094	0.45682	0.82087
MAP4K2	patient-Responder	-0.15266	0.205719	-0.742078	0.45804	0.82256
SERPING1	patient-Responder	-0.454324	0.615368	-0.738297	0.46033	0.82413
KLRK1	patient-Responder	-0.73576	0.998177	-0.737104	0.46106	0.82443
ITCH	patient-Responder	-0.21203	0.288373	-0.735261	0.46218	0.82593
IL15	patient-Responder	-0.550691	0.752306	-0.732004	0.46417	0.82796
IGF1R	patient-Responder	-0.258383	0.354092	-0.729707	0.46557	0.82894
XCR1	patient-Responder	0.447815	0.615126	0.728005	0.46661	0.83029
IFNAR1	patient-Responder	-0.720137	1.00374	-0.717453	0.47309	0.83866
BATF	patient-Responder	0.726096	1.01898	0.712571	0.47611	0.84053
EPCAM	patient-Responder	-0.489751	0.691819	-0.707917	0.479	0.84202
PMCH	patient-Responder	0.348064	0.49087	0.709075	0.47828	0.84202
SELPLG	patient-Responder	-0.286491	0.404344	-0.708532	0.47862	0.84202
HLA_C	patient-Responder	-0.32087	0.454717	-0.705649	0.48041	0.84294
TAPBP	patient-Responder	-0.131691	0.187262	-0.703247	0.4819	0.84463
ITGA2B	patient-Responder	0.348064	0.498192	0.698654	0.48477	0.84771
IFIH1	patient-Responder	-0.590051	0.853829	-0.691065	0.48952	0.8533
NOD2	patient-Responder	0.620904	0.898986	0.690671	0.48977	0.8533
TNFSF10	patient-Responder	-0.380655	0.550745	-0.691165	0.48946	0.8533
BST1	patient-Responder	0.418511	0.607094	0.689367	0.49059	0.85422
CD59	patient-Responder	-0.408316	0.608249	-0.671298	0.50203	0.86797
PIK3CD	patient-Responder	-0.18599	0.277266	-0.670801	0.50235	0.86797
NLRC5	patient-Responder	0.14241	0.212654	0.669678	0.50306	0.86858
CCR4	patient-Responder	-0.65792	0.986585	-0.666866	0.50486	0.87076
ATF2	patient-Responder	0.324898	0.498365	0.651927	0.51445	0.88261
PIK3CG	patient-Responder	-0.400581	0.620867	-0.645196	0.5188	0.88746
CD44	patient-Responder	0.156732	0.245471	0.638492	0.52315	0.89229
ITGB1	patient-Responder	-0.255742	0.402107	-0.636004	0.52477	0.89401
SPN	patient-Responder	-0.574044	0.913217	-0.628595	0.52961	0.89778
RORA	patient-Responder	-0.197118	0.314417	-0.626931	0.5307	0.89834
STAT1	patient-Responder	0.451108	0.734321	0.61432	0.539	0.90818
CTSH	patient-Responder	-0.541537	0.885705	-0.611419	0.54092	0.90932
CD34	patient-Responder	-0.438442	0.721203	-0.607931	0.54323	0.91163
STAT6	patient-Responder	-0.168586	0.283705	-0.594232	0.55236	0.92056
IL19	patient-Responder	-0.32398	0.546926	-0.592365	0.55361	0.92111
IL6ST	patient-Responder	0.206209	0.348841	0.591126	0.55444	0.92196
MR1	patient-Responder	0.492857	0.839419	0.58714	0.55711	0.9243
DEFB1	patient-Responder	-0.315728	0.549514	-0.574559	0.56559	0.93112
FOXJ1	patient-Responder	-0.366457	0.635754	-0.576413	0.56434	0.93112
IFIT2	patient-Responder	-0.52091	0.901242	-0.577991	0.56327	0.93112
CD46	patient-Responder	-0.155915	0.274284	-0.568445	0.56973	0.93566
C1R	patient-Responder	0.448782	0.800917	0.560335	0.57525	0.93999
TLR7	patient-Responder	0.409894	0.735104	0.5576	0.57712	0.94197
CHUK	patient-Responder	-0.566322	1.01829	-0.55615	0.57811	0.94306
IL13RA1	patient-Responder	-0.39838	0.720837	-0.552663	0.58049	0.94544
IL12A	patient-Responder	-0.388231	0.709094	-0.547502	0.58403	0.95007
SH2D1A	patient-Responder	-0.155487	0.287856	-0.540155	0.58909	0.95389
ITK	patient-Responder	0.142115	0.265081	0.536118	0.59188	0.95486
TRAF3	patient-Responder	0.260825	0.484937	0.537854	0.59068	0.95486
KLRD1	patient-Responder	-0.423132	0.793045	-0.533553	0.59365	0.95657
ATG16L1	patient-Responder	-0.122019	0.230525	-0.529308	0.59659	0.95822
IL11RA	patient-Responder	0.340314	0.642859	0.529376	0.59654	0.95822
IL5RA	patient-Responder	0.497924	0.944136	0.527385	0.59793	0.95984
CFI	patient-Responder	-0.403675	0.769822	-0.524374	0.60002	0.96099
RORC	patient-Responder	0.391736	0.75536	0.518608	0.60403	0.96592
ILF3	patient-Responder	0.146128	0.28511	0.512532	0.60828	0.97112
TNFRSF4	patient-Responder	-0.338618	0.666625	-0.507959	0.61148	0.97516
BTLA	patient-Responder	-0.294921	0.58182	-0.506894	0.61223	0.97569
GATA3	patient-Responder	-0.404361	0.803044	-0.503536	0.61459	0.97799
CTSS	patient-Responder	-0.190872	0.380083	-0.502185	0.61554	0.97867
IL25	patient-Responder	-0.340213	0.677767	-0.501962	0.61569	0.97867
ISG15	patient-Responder	-0.491119	0.981751	-0.500248	0.6169	0.97953
RELA	patient-Responder	0.246532	0.493594	0.499464	0.61745	0.97987
FYN	patient-Responder	-0.14605	0.295383	-0.494443	0.62099	0.98228
IL15RA	patient-Responder	-0.498346	1.0069	-0.49493	0.62065	0.98228
TANK	patient-Responder	-0.131216	0.266816	-0.491785	0.62287	0.98419
SPA17	patient-Responder	-0.366457	0.747352	-0.49034	0.62389	0.98527
SPACA3	patient-Responder	0.450097	0.939773	0.478943	0.63198	0.99214
C8B	patient-Responder	-0.244889	0.517053	-0.473624	0.63577	0.9923
IL26	patient-Responder	0.461052	0.967085	0.476744	0.63354	0.9923
CD200	patient-Responder	0.357614	0.756805	0.472531	0.63655	0.99291
CR1	patient-Responder	-0.427131	0.906774	-0.471045	0.63761	0.9931
PSMD7	patient-Responder	-0.155866	0.33483	-0.465509	0.64157	0.99802
IL7R	patient-Responder	-0.142835	0.3109	-0.459424	0.64593	0.99805
ABCB1	patient-Responder	-0.252137	0.721794	-0.34932	0.72685	1
ABL1	patient-Responder	-0.246908	0.913224	-0.270369	0.78688	1
AICDA	patient-Responder	-1.90732e-16	0.380874	-5.00774e-16	1	1
ALCAM	patient-Responder	0.279622	0.780224	0.358387	0.72005	1
ANXA1	patient-Responder	-0.190021	0.428391	-0.443569	0.65735	1
ARG2	patient-Responder	-0.438344	0.96212	-0.455603	0.64868	1
ATG10	patient-Responder	-0.38326	0.87139	-0.439826	0.66006	1
ATG12	patient-Responder	-7.62928e-17	0.264649	-2.88279e-16	1	1
ATG7	patient-Responder	0.382151	0.915067	0.417621	0.67622	1
AXL	patient-Responder	1.52586e-16	0.405551	3.76243e-16	1	1
BCL2L1	patient-Responder	-0.269417	0.733391	-0.367358	0.71335	1
BMI1	patient-Responder	0.025501	0.454365	0.0561244	0.95524	1
C1S	patient-Responder	-7.62928e-17	0.264649	-2.88279e-16	1	1
C3	patient-Responder	-1.90732e-17	0.424711	-4.49087e-17	1	1
C5	patient-Responder	0	0.462357	0	1	1
C7	patient-Responder	-7.62928e-17	0.264649	-2.88279e-16	1	1
C8A	patient-Responder	-7.62928e-17	0.264649	-2.88279e-16	1	1
CAMP	patient-Responder	-1.90732e-16	0.380874	-5.00774e-16	1	1
CASP8	patient-Responder	-0.102498	0.31935	-0.320959	0.74824	1
CCL1	patient-Responder	-7.62928e-17	0.264649	-2.88279e-16	1	1
CCL14	patient-Responder	7.62928e-17	0.488766	1.56093e-16	1	1
CCL15	patient-Responder	-9.5366e-18	0.427973	-2.22832e-17	1	1
CCL16	patient-Responder	-1.14439e-16	0.33718	-3.39401e-16	1	1
CCL18	patient-Responder	-1.14439e-16	0.33718	-3.39401e-16	1	1
CCL19	patient-Responder	-1.90732e-16	0.380874	-5.00774e-16	1	1
CCL2	patient-Responder	-1.14439e-16	0.33718	-3.39401e-16	1	1
CCL20	patient-Responder	-0.0451197	0.907464	-0.0497207	0.96034	1
CCL23	patient-Responder	-1.14439e-16	0.33718	-3.39401e-16	1	1
CCL24	patient-Responder	-7.62928e-17	0.264649	-2.88279e-16	1	1
CCL25	patient-Responder	-0.200112	0.793755	-0.252108	0.80096	1
CCL3L1	patient-Responder	3.81464e-16	0.412263	9.25293e-16	1	1
CCR1	patient-Responder	-0.0910411	0.677834	-0.134312	0.89316	1
CCR9	patient-Responder	-7.62928e-17	0.264649	-2.88279e-16	1	1
CD14	patient-Responder	-7.62928e-17	0.3558	-2.14426e-16	1	1
CD164	patient-Responder	0.00886645	0.215859	0.0410752	0.96724	1
CD180	patient-Responder	-1.14439e-16	0.33718	-3.39401e-16	1	1
CD19	patient-Responder	0.425259	1.02908	0.41324	0.67943	1
CD1B	patient-Responder	-1.14439e-16	0.33718	-3.39401e-16	1	1
CD1E	patient-Responder	-1.14439e-16	0.33718	-3.39401e-16	1	1
CD2	patient-Responder	0.140363	0.507084	0.276804	0.78193	1
CD207	patient-Responder	-1.90732e-16	0.380874	-5.00774e-16	1	1
CD209	patient-Responder	-1.14439e-16	0.33718	-3.39401e-16	1	1
CD244	patient-Responder	-0.227088	0.674838	-0.336508	0.73649	1
CD247	patient-Responder	0.0948447	0.229497	0.413271	0.67941	1
CD274	patient-Responder	-0.040831	0.710017	-0.0575071	0.95414	1
CD28	patient-Responder	0.11979	0.304099	0.393918	0.69364	1
CD33	patient-Responder	-1.14439e-16	0.438859	-2.60765e-16	1	1
CD3EAP	patient-Responder	-0.244889	0.750567	-0.326272	0.74422	1
CD47	patient-Responder	-0.0455212	0.221718	-0.205312	0.83733	1
CD5	patient-Responder	0.0984707	0.228518	0.430911	0.66653	1
CD55	patient-Responder	-1.52586e-16	0.608095	-2.50924e-16	1	1
CD58	patient-Responder	-0.142292	0.614047	-0.231729	0.81675	1
CD7	patient-Responder	0.0437891	0.201648	0.217157	0.82809	1
CD81	patient-Responder	0.0347403	0.234571	0.148101	0.88226	1
CD9	patient-Responder	-7.62928e-17	0.264649	-2.88279e-16	1	1
CD97	patient-Responder	-0.0216936	0.307915	-0.0704535	0.94383	1
CD99	patient-Responder	-0.0115566	0.265629	-0.0435067	0.9653	1
CDK1	patient-Responder	-0.244889	0.55767	-0.439129	0.66057	1
CDKN1A	patient-Responder	0.310145	1.14215	0.271544	0.78597	1
CEACAM1	patient-Responder	-0.0803812	0.770561	-0.104315	0.91692	1
CEACAM6	patient-Responder	-1.90732e-16	0.380874	-5.00774e-16	1	1
CFD	patient-Responder	-1.14439e-16	0.33718	-3.39401e-16	1	1
CKLF	patient-Responder	-0.248825	0.915103	-0.27191	0.78569	1
CLEC4A	patient-Responder	0.324423	1.06722	0.303989	0.76114	1
CLEC4C	patient-Responder	7.62928e-17	0.407252	1.87335e-16	1	1
CMKLR1	patient-Responder	-1.14439e-16	0.33718	-3.39401e-16	1	1
COLEC12	patient-Responder	-7.62928e-17	0.264649	-2.88279e-16	1	1
CREBBP	patient-Responder	-0.25314	0.76918	-0.329104	0.74208	1
CSF1R	patient-Responder	-7.62928e-17	0.264649	-2.88279e-16	1	1
CSF2	patient-Responder	-1.14439e-16	0.33718	-3.39401e-16	1	1
CSF2RB	patient-Responder	-7.62928e-17	0.264649	-2.88279e-16	1	1
CSF3R	patient-Responder	-7.62928e-17	0.264649	-2.88279e-16	1	1
CT45A1	patient-Responder	2.28878e-16	0.463427	4.93882e-16	1	1
CTSG	patient-Responder	-7.62928e-17	0.264649	-2.88279e-16	1	1
CTSW	patient-Responder	0.00111578	0.826178	0.00135053	0.99892	1
CX3CL1	patient-Responder	-0.244889	0.637236	-0.384298	0.70076	1
CXCL10	patient-Responder	-1.14439e-16	0.33718	-3.39401e-16	1	1
CXCL13	patient-Responder	-9.5366e-18	0.427082	-2.23297e-17	1	1
CXCL14	patient-Responder	-7.62928e-17	0.264649	-2.88279e-16	1	1
CXCL16	patient-Responder	-1.14439e-16	0.33718	-3.39401e-16	1	1
CXCL2	patient-Responder	-1.14439e-16	0.33718	-3.39401e-16	1	1
CXCL5	patient-Responder	0	0.34531	0	1	1
CXCL6	patient-Responder	-0.115977	0.566147	-0.204853	0.83769	1
CXCR1	patient-Responder	-0.195101	0.901687	-0.216374	0.8287	1
CXCR4	patient-Responder	-0.0492747	0.421189	-0.11699	0.90687	1
CXCR5	patient-Responder	0.203276	0.962799	0.21113	0.83279	1
CXCR6	patient-Responder	0	0.544962	0	1	1
CYBB	patient-Responder	3.05171e-16	0.456908	6.67905e-16	1	1
CYLD	patient-Responder	0.136638	0.314008	0.435142	0.66346	1
DDX43	patient-Responder	-1.90732e-16	0.380874	-5.00774e-16	1	1
DMBT1	patient-Responder	-0.417794	0.919987	-0.45413	0.64974	1
DPP4	patient-Responder	-0.170174	0.933354	-0.182325	0.85533	1
DUSP4	patient-Responder	-0.146479	1.17411	-0.124757	0.90072	1
DUSP6	patient-Responder	-0.172958	0.824339	-0.209814	0.83381	1
EBI3	patient-Responder	-1.14439e-16	0.33718	-3.39401e-16	1	1
ELK1	patient-Responder	0.0105547	0.925703	0.0114018	0.9909	1
ENTPD1	patient-Responder	-7.62928e-17	0.264649	-2.88279e-16	1	1
EOMES	patient-Responder	0	0.440179	0	1	1
EP300	patient-Responder	-0.0156078	0.182526	-0.0855096	0.93186	1
EWSR1	patient-Responder	-0.0785217	0.248933	-0.315433	0.75243	1
F2RL1	patient-Responder	-1.90732e-16	0.51311	-3.71718e-16	1	1
FAS	patient-Responder	-7.62928e-17	0.3558	-2.14426e-16	1	1
FCGR1A	patient-Responder	-1.90732e-16	0.380874	-5.00774e-16	1	1
FLT3LG	patient-Responder	-0.0521711	0.275595	-0.189304	0.84985	1
FUT5	patient-Responder	0.256799	1.01691	0.252528	0.80063	1
HAMP	patient-Responder	-0.0503155	0.828497	-0.060731	0.95157	1
HLA_DMA	patient-Responder	-0.342437	0.924447	-0.370424	0.71107	1
HLA_DPA1	patient-Responder	-0.0850135	1.10961	-0.0766157	0.93893	1
HLA_DRB3	patient-Responder	-0.0112661	1.14094	-0.00987445	0.99212	1
HLA_G	patient-Responder	0.20538	0.653721	0.314171	0.75339	1
ICOSLG	patient-Responder	0.270753	0.854403	0.316891	0.75133	1
IFI16	patient-Responder	-0.071066	0.379295	-0.187363	0.85138	1
IFI27	patient-Responder	-1.43049e-16	0.385935	-3.70656e-16	1	1
IFIT1	patient-Responder	0.107244	0.850082	0.126157	0.89961	1
IFITM1	patient-Responder	0.0625515	0.281798	0.221973	0.82434	1
IFITM2	patient-Responder	-0.0860229	0.373424	-0.230363	0.81781	1
IFNA1	patient-Responder	-1.14439e-16	0.33718	-3.39401e-16	1	1
IFNA17	patient-Responder	-1.14439e-16	0.33718	-3.39401e-16	1	1
IFNA2	patient-Responder	-1.14439e-16	0.33718	-3.39401e-16	1	1
IFNB1	patient-Responder	-1.14439e-16	0.33718	-3.39401e-16	1	1
IFNL2	patient-Responder	7.62928e-17	0.488766	1.56093e-16	1	1
IGLL1	patient-Responder	3.05171e-16	0.436775	6.98692e-16	1	1
IL12B	patient-Responder	-7.62928e-17	0.264649	-2.88279e-16	1	1
IL13RA2	patient-Responder	-1.14439e-16	0.33718	-3.39401e-16	1	1
IL16	patient-Responder	0.0790851	0.290326	0.272401	0.78531	1
IL17F	patient-Responder	-1.33512e-16	0.460167	-2.90139e-16	1	1
IL18RAP	patient-Responder	-0.293024	0.862354	-0.339796	0.73401	1
IL1R1	patient-Responder	-7.62928e-17	0.264649	-2.88279e-16	1	1
IL1RAP	patient-Responder	-0.199152	0.867866	-0.229473	0.8185	1
IL2	patient-Responder	-7.62928e-17	0.264649	-2.88279e-16	1	1
IL21	patient-Responder	-1.90732e-16	0.380874	-5.00774e-16	1	1
IL23A	patient-Responder	0.245567	0.845051	0.290595	0.77136	1
IL23R	patient-Responder	-7.62928e-17	0.264649	-2.88279e-16	1	1
IL27	patient-Responder	-7.62928e-17	0.264649	-2.88279e-16	1	1
IL34	patient-Responder	-7.62928e-17	0.475555	-1.60429e-16	1	1
IL4R	patient-Responder	0.0312566	0.241019	0.129685	0.89682	1
IL5	patient-Responder	-7.62928e-17	0.264649	-2.88279e-16	1	1
IL6	patient-Responder	-1.14439e-16	0.33718	-3.39401e-16	1	1
IL6R	patient-Responder	-0.215274	0.786622	-0.273669	0.78434	1
IL7	patient-Responder	0.332026	1.00359	0.330836	0.74077	1
IL8	patient-Responder	0.162088	0.870378	0.186227	0.85227	1
IL9	patient-Responder	-1.90732e-16	0.380874	-5.00774e-16	1	1
IRF3	patient-Responder	-0.324263	0.785213	-0.412962	0.67963	1
IRF4	patient-Responder	0.34715	0.768101	0.451959	0.6513	1
IRF5	patient-Responder	-7.62928e-17	0.264649	-2.88279e-16	1	1
IRF7	patient-Responder	-0.0821633	0.788876	-0.104152	0.91705	1
IRF8	patient-Responder	-0.20407	0.68012	-0.30005	0.76414	1
IRGM	patient-Responder	1.19207e-16	0.37351	3.19155e-16	1	1
ITGA6	patient-Responder	-0.149011	0.385835	-0.386205	0.69934	1
ITGAX	patient-Responder	3.05171e-16	0.436775	6.98692e-16	1	1
ITGB3	patient-Responder	-7.62928e-17	0.264649	-2.88279e-16	1	1
JAK1	patient-Responder	-0.0116095	0.180353	-0.0643708	0.94867	1
KIR3DL3	patient-Responder	7.62928e-17	0.473961	1.60968e-16	1	1
KIR_Activating_Subgroup_1	patient-Responder	-1.14439e-16	0.33718	-3.39401e-16	1	1
KIR_Activating_Subgroup_2	patient-Responder	-7.62928e-17	0.264649	-2.88279e-16	1	1
KLRB1	patient-Responder	-0.112487	0.415819	-0.27052	0.78676	1
LAG3	patient-Responder	-9.15513e-16	0.452176	-2.02468e-15	1	1
LAMP1	patient-Responder	0.0537641	0.170854	0.314678	0.75301	1
LAMP2	patient-Responder	-0.123946	0.642927	-0.192783	0.84713	1
LAMP3	patient-Responder	-1.14439e-16	0.33718	-3.39401e-16	1	1
LBP	patient-Responder	3.05171e-16	0.436775	6.98692e-16	1	1
LGALS3	patient-Responder	-0.246963	1.05628	-0.233805	0.81514	1
LIF	patient-Responder	-1.14439e-16	0.33718	-3.39401e-16	1	1
LILRA5	patient-Responder	-7.62928e-17	0.264649	-2.88279e-16	1	1
LILRB2	patient-Responder	-1.14439e-16	0.33718	-3.39401e-16	1	1
LILRB3	patient-Responder	-7.62928e-17	0.264649	-2.88279e-16	1	1
LRP1	patient-Responder	-7.62928e-17	0.264649	-2.88279e-16	1	1
LRRN3	patient-Responder	-0.024269	1.10218	-0.0220191	0.98243	1
LTA	patient-Responder	-0.168053	0.533477	-0.315014	0.75275	1
LTB	patient-Responder	0.16742	0.391195	0.427971	0.66867	1
LY86	patient-Responder	-1.90732e-16	0.380874	-5.00774e-16	1	1
LY96	patient-Responder	0.158162	0.995054	0.158948	0.87371	1
LYN	patient-Responder	-7.62928e-17	0.264649	-2.88279e-16	1	1
MAF	patient-Responder	-0.0913811	0.318487	-0.286922	0.77417	1
MAGEA1	patient-Responder	3.81464e-16	0.412263	9.25293e-16	1	1
MAGEA3	patient-Responder	3.05171e-16	0.436775	6.98692e-16	1	1
MAGEB2	patient-Responder	-1.14439e-16	0.33718	-3.39401e-16	1	1
MAGEC1	patient-Responder	3.05171e-16	0.436775	6.98692e-16	1	1
MAP3K1	patient-Responder	0.00443436	0.246653	0.0179781	0.98566	1
MAP3K5	patient-Responder	0.0796743	0.218372	0.364856	0.71522	1
MAPK11	patient-Responder	-9.5366e-17	0.511389	-1.86484e-16	1	1
MAPK8	patient-Responder	-0.18779	0.677422	-0.277212	0.78162	1
MAPKAPK2	patient-Responder	0.000822075	0.386595	0.00212645	0.9983	1
MCAM	patient-Responder	-1.14439e-16	0.33718	-3.39401e-16	1	1
MEF2C	patient-Responder	-7.62928e-17	0.264649	-2.88279e-16	1	1
MEFV	patient-Responder	-1.14439e-16	0.33718	-3.39401e-16	1	1
MME	patient-Responder	-1.90732e-16	0.380874	-5.00774e-16	1	1
MPPED1	patient-Responder	-7.62928e-17	0.264649	-2.88279e-16	1	1
MRC1	patient-Responder	-1.90732e-16	0.380874	-5.00774e-16	1	1
MS4A1	patient-Responder	1.52586e-16	0.500054	3.05138e-16	1	1
MSR1	patient-Responder	-3.81464e-17	0.577269	-6.60808e-17	1	1
MST1R	patient-Responder	0	0.462357	0	1	1
MUC1	patient-Responder	0.278062	0.69058	0.40265	0.68721	1
MYD88	patient-Responder	-0.0735409	0.208115	-0.353367	0.72381	1
NCAM1	patient-Responder	-0.284974	0.883706	-0.322477	0.74709	1
NFKB2	patient-Responder	-0.0871652	0.450025	-0.19369	0.84642	1
NLRP3	patient-Responder	2.47952e-16	0.557105	4.45072e-16	1	1
NOS2A	patient-Responder	-1.14439e-16	0.33718	-3.39401e-16	1	1
NT5E	patient-Responder	-7.62928e-17	0.460429	-1.65699e-16	1	1
OAS3	patient-Responder	-0.226751	0.8913	-0.254404	0.79918	1
PDCD1	patient-Responder	0.295205	0.933413	0.316264	0.7518	1
PLAU	patient-Responder	-7.62928e-17	0.264649	-2.88279e-16	1	1
PPARG	patient-Responder	-7.62928e-17	0.264649	-2.88279e-16	1	1
PPBP	patient-Responder	6.67562e-17	0.454744	1.46799e-16	1	1
PRAME	patient-Responder	-1.14439e-16	0.33718	-3.39401e-16	1	1
PRKCD	patient-Responder	0.371579	0.864757	0.429692	0.66742	1
PRKCE	patient-Responder	-1.14439e-16	0.453439	-2.5238e-16	1	1
PSEN1	patient-Responder	-0.0732205	0.199067	-0.367817	0.71301	1
PSEN2	patient-Responder	-1.90732e-16	0.380874	-5.00774e-16	1	1
PTPRC	patient-Responder	-0.125845	0.378397	-0.332573	0.73946	1
PVR	patient-Responder	-0.284974	0.792883	-0.359415	0.71928	1
PYCARD	patient-Responder	0.253543	0.806547	0.314356	0.75325	1
RAG1	patient-Responder	-1.90732e-16	0.380874	-5.00774e-16	1	1
REL	patient-Responder	-0.361506	0.902899	-0.400384	0.68887	1
REPS1	patient-Responder	-0.026436	0.17107	-0.154533	0.87719	1
RIPK2	patient-Responder	-0.428584	0.95778	-0.447476	0.65453	1
ROPN1	patient-Responder	-1.14439e-16	0.33718	-3.39401e-16	1	1
RPS6	patient-Responder	0.0193864	0.27577	0.0702989	0.94396	1
RRAD	patient-Responder	-1.14439e-16	0.33718	-3.39401e-16	1	1
RUNX1	patient-Responder	-0.0803722	0.260665	-0.308335	0.75783	1
S100A8	patient-Responder	0	0.34531	0	1	1
SELL	patient-Responder	-0.204751	0.514346	-0.398079	0.69057	1
SERPINB2	patient-Responder	-7.62928e-17	0.264649	-2.88279e-16	1	1
SH2D1B	patient-Responder	3.81464e-16	0.412263	9.25293e-16	1	1
SLAMF1	patient-Responder	-0.142934	0.988871	-0.144543	0.88507	1
SPO11	patient-Responder	-7.62928e-17	0.264649	-2.88279e-16	1	1
SSX1	patient-Responder	-1.90732e-16	0.380874	-5.00774e-16	1	1
SSX4	patient-Responder	-1.90732e-16	0.380874	-5.00774e-16	1	1
STAT2	patient-Responder	-0.026973	0.263671	-0.102298	0.91852	1
STAT3	patient-Responder	0.121844	0.341294	0.357005	0.72109	1
STAT5B	patient-Responder	0.214097	0.614309	0.348517	0.72745	1
TBK1	patient-Responder	-0.0184593	0.958383	-0.0192609	0.98463	1
TCF7	patient-Responder	-0.00615642	0.322584	-0.0190847	0.98477	1
THBD	patient-Responder	3.81464e-16	0.412263	9.25293e-16	1	1
THBS1	patient-Responder	0.0893332	0.705602	0.126606	0.89925	1
TICAM1	patient-Responder	0.149903	0.955073	0.156955	0.87528	1
TICAM2	patient-Responder	-7.62928e-17	0.264649	-2.88279e-16	1	1
TLR10	patient-Responder	-0.247416	0.738677	-0.334945	0.73767	1
TLR3	patient-Responder	-0.123817	0.672546	-0.184102	0.85393	1
TLR4	patient-Responder	-1.90732e-16	0.380874	-5.00774e-16	1	1
TLR5	patient-Responder	3.81464e-16	0.412263	9.25293e-16	1	1
TLR6	patient-Responder	-1.52586e-16	0.444231	-3.43482e-16	1	1
TLR8	patient-Responder	0.0501362	0.862307	0.0581419	0.95364	1
TNFAIP3	patient-Responder	0.131992	0.491269	0.268675	0.78818	1
TNFRSF10C	patient-Responder	0.279889	0.873641	0.320371	0.74869	1
TNFRSF11B	patient-Responder	-1.90732e-16	0.380874	-5.00774e-16	1	1
TNFRSF12A	patient-Responder	0.0938647	1.00965	0.0929675	0.92593	1
TNFRSF13B	patient-Responder	-1.14439e-16	0.33718	-3.39401e-16	1	1
TNFRSF17	patient-Responder	3.05171e-16	0.436775	6.98692e-16	1	1
TNFRSF1A	patient-Responder	-0.0890617	0.731162	-0.121808	0.90305	1
TNFRSF8	patient-Responder	-1.14439e-16	0.33718	-3.39401e-16	1	1
TNFSF12	patient-Responder	-0.238112	0.642181	-0.370786	0.7108	1
TNFSF14	patient-Responder	0.156104	0.836106	0.186704	0.85189	1
TRAF2	patient-Responder	-0.188579	0.434643	-0.433871	0.66438	1
TTK	patient-Responder	-1.14439e-16	0.33718	-3.39401e-16	1	1
UBC	patient-Responder	0.0595411	0.275872	0.215828	0.82912	1
XCL2	patient-Responder	0	0.49766	0	1	1
YTHDF2	patient-Responder	0.0142791	0.162448	0.0878997	0.92996	1

## Sheet: Treatment.CD4+ TH
Gene	Variable	Estimate	Std..Error	t.value	p.value	adjust.p
LAG3	time-Post	1.46099	0.465285	3.13998	0.00169	0.01744
MS4A1	time-Post	1.57339	0.514551	3.05778	0.00223	0.02253
TFEB	time-Post	1.72747	0.582324	2.96651	0.00301	0.0299
CASP3	time-Post	1.71967	0.586632	2.93143	0.00337	0.03313
EGR1	time-Post	1.75189	0.601019	2.91486	0.00356	0.03488
GTF3C1	time-Post	-0.534571	0.184388	-2.89917	0.00374	0.03652
BCL10	time-Post	-0.522148	0.180894	-2.88649	0.0039	0.03796
PSMD7	time-Post	-0.735608	0.259313	-2.83676	0.00456	0.04366
TRAF6	time-Post	-0.57913	0.207621	-2.78936	0.00528	0.05038
XCL2	time-Post	1.36719	0.512088	2.66983	0.00759	0.07168
DDX58	time-Post	2.39577	0.905579	2.64557	0.00816	0.07613
NFKBIA	time-Post	-0.738699	0.284012	-2.60094	0.0093	0.08567
CXCR6	time-Post	1.44949	0.560761	2.58486	0.00974	0.08944
CD3EAP	time-Post	1.94387	0.772327	2.5169	0.01184	0.10704
CR1	time-Post	2.15781	0.896596	2.40667	0.0161	0.14203
IRAK2	time-Post	1.43517	0.596948	2.40418	0.01621	0.14257
IL5RA	time-Post	1.47118	0.615669	2.38956	0.01687	0.14678
CXCL5	time-Post	0.845828	0.355322	2.38046	0.01729	0.14805
EOMES	time-Post	1.07821	0.45294	2.38046	0.01729	0.14805
S100A8	time-Post	0.845828	0.355322	2.38046	0.01729	0.14805
CD14	time-Post	0.871146	0.366115	2.37943	0.01734	0.14805
FAS	time-Post	0.871146	0.366115	2.37943	0.01734	0.14805
CLEC4C	time-Post	0.992235	0.419059	2.36777	0.0179	0.15194
AXL	time-Post	0.987454	0.417308	2.36625	0.01797	0.15209
JAM3	time-Post	1.59774	0.675624	2.36484	0.01804	0.15225
LGALS3	time-Post	1.35484	0.576254	2.35112	0.01872	0.15663
CT45A1	time-Post	1.10785	0.476863	2.32321	0.02017	0.16828
BST1	time-Post	1.01901	0.439605	2.31802	0.02045	0.17013
PRF1	time-Post	1.61104	0.706861	2.27915	0.02266	0.18482
IL21R	time-Post	1.11248	0.504191	2.20647	0.02735	0.21419
KLRF1	time-Post	0.925259	0.422604	2.18942	0.02857	0.22247
SLAMF7	time-Post	1.0394	0.47512	2.18767	0.02869	0.22281
IL18RAP	time-Post	1.09159	0.517954	2.1075	0.03507	0.26599
CCL4	time-Post	1.09159	0.526635	2.07277	0.03819	0.28448
CEACAM1	time-Post	1.28981	0.623856	2.06747	0.03869	0.28683
SLAMF1	time-Post	1.75456	0.853264	2.0563	0.03975	0.29311
LTA	time-Post	-1.02728	0.51183	-2.00708	0.04474	0.32417
MICA	time-Post	1.55068	0.776415	1.99723	0.0458	0.33103
PTGDR2	time-Post	0.913104	0.457428	1.99617	0.04592	0.33108
IL34	time-Post	0.962136	0.489342	1.96618	0.04928	0.34983
YTHDF2	time-Post	-0.316612	0.164696	-1.9224	0.05455	0.37905
IFI35	time-Post	1.62856	0.853986	1.90701	0.05652	0.38651
NUP107	time-Post	-0.474985	0.250489	-1.89623	0.05793	0.39054
BID	time-Post	1.15962	0.613734	1.88945	0.05883	0.394
CCR1	time-Post	1.16039	0.614593	1.88807	0.05902	0.39437
F2RL1	time-Post	0.987454	0.527985	1.87023	0.06145	0.40732
MSR1	time-Post	1.10785	0.594005	1.86506	0.06217	0.40732
NFKB2	time-Post	-0.541217	0.290439	-1.86345	0.0624	0.40732
TLR6	time-Post	0.845828	0.45711	1.85038	0.06426	0.41239
HLA_DMA	time-Post	1.03119	0.560367	1.8402	0.06574	0.41822
TNFRSF4	time-Post	-0.92273	0.505829	-1.82419	0.06812	0.4254
C1QBP	time-Post	-0.289313	0.15993	-1.80899	0.07045	0.4254
IRF1	time-Post	-0.407311	0.2264	-1.79908	0.07201	0.4254
GZMH	time-Post	1.2073	0.671148	1.79885	0.07204	0.4254
KIR_Inhibiting_Subgroup_2	time-Post	0.414765	0.230586	1.79874	0.07206	0.4254
DUSP6	time-Post	1.41322	0.786554	1.79672	0.07238	0.4254
TOLLIP	time-Post	1.10512	0.621387	1.77848	0.07533	0.43471
SOCS1	time-Post	0.261747	0.147475	1.77486	0.07592	0.43725
XCR1	time-Post	1.1202	0.63296	1.76978	0.07676	0.44018
NOTCH1	time-Post	0.953197	0.538802	1.76911	0.07688	0.44018
HRAS	time-Post	1.02055	0.586409	1.74034	0.0818	0.45531
CD97	time-Post	0.549159	0.316468	1.73527	0.08269	0.45531
SH2D1A	time-Post	-0.357868	0.206465	-1.73331	0.08304	0.45531
MAP2K4	time-Post	1.15569	0.671363	1.7214	0.08518	0.45531
PSMB10	time-Post	0.9589	0.557109	1.72121	0.08521	0.45531
ATG7	time-Post	1.53936	0.897897	1.71441	0.08645	0.45531
BTLA	time-Post	-1.00099	0.598687	-1.67197	0.09453	0.45531
ITK	time-Post	0.338064	0.203331	1.66263	0.09639	0.45531
EP300	time-Post	-0.205451	0.124125	-1.65519	0.09789	0.45531
ATG5	time-Post	-0.266397	0.16164	-1.64809	0.09933	0.45531
CD5	time-Post	-0.289566	0.18122	-1.59787	0.11007	0.45531
CTSW	time-Post	1.13588	0.712062	1.5952	0.11067	0.45531
DUSP4	time-Post	-1.49427	0.938007	-1.59303	0.11115	0.45531
CXCR3	time-Post	-0.786813	0.493941	-1.59293	0.11118	0.45531
MR1	time-Post	1.22502	0.781343	1.56784	0.11692	0.45531
NCAM1	time-Post	1.09133	0.699315	1.56057	0.11863	0.45531
NOD2	time-Post	1.26079	0.808793	1.55886	0.11903	0.45531
AICDA	time-Post	0.610758	0.391917	1.55839	0.11914	0.45531
ATG12	time-Post	0.424383	0.272322	1.55839	0.11914	0.45531
C1S	time-Post	0.424383	0.272322	1.55839	0.11914	0.45531
C7	time-Post	0.424383	0.272322	1.55839	0.11914	0.45531
C8A	time-Post	0.424383	0.272322	1.55839	0.11914	0.45531
CAMP	time-Post	0.610758	0.391917	1.55839	0.11914	0.45531
CCL1	time-Post	0.424383	0.272322	1.55839	0.11914	0.45531
CCL14	time-Post	0.783769	0.502936	1.55839	0.11914	0.45531
CCL16	time-Post	0.540691	0.346956	1.55839	0.11914	0.45531
CCL18	time-Post	0.540691	0.346956	1.55839	0.11914	0.45531
CCL19	time-Post	0.610758	0.391917	1.55839	0.11914	0.45531
CCL2	time-Post	0.540691	0.346956	1.55839	0.11914	0.45531
CCL23	time-Post	0.540691	0.346956	1.55839	0.11914	0.45531
CCL24	time-Post	0.424383	0.272322	1.55839	0.11914	0.45531
CCL3L1	time-Post	0.661091	0.424215	1.55839	0.11914	0.45531
CCR9	time-Post	0.424383	0.272322	1.55839	0.11914	0.45531
CD180	time-Post	0.540691	0.346956	1.55839	0.11914	0.45531
CD1B	time-Post	0.540691	0.346956	1.55839	0.11914	0.45531
CD1E	time-Post	0.540691	0.346956	1.55839	0.11914	0.45531
CD207	time-Post	0.610758	0.391917	1.55839	0.11914	0.45531
CD209	time-Post	0.540691	0.346956	1.55839	0.11914	0.45531
CD9	time-Post	0.424383	0.272322	1.55839	0.11914	0.45531
CEACAM6	time-Post	0.610758	0.391917	1.55839	0.11914	0.45531
CFD	time-Post	0.540691	0.346956	1.55839	0.11914	0.45531
CMKLR1	time-Post	0.540691	0.346956	1.55839	0.11914	0.45531
COLEC12	time-Post	0.424383	0.272322	1.55839	0.11914	0.45531
CSF1R	time-Post	0.424383	0.272322	1.55839	0.11914	0.45531
CSF2	time-Post	0.540691	0.346956	1.55839	0.11914	0.45531
CSF2RB	time-Post	0.424383	0.272322	1.55839	0.11914	0.45531
CSF3R	time-Post	0.424383	0.272322	1.55839	0.11914	0.45531
CTSG	time-Post	0.424383	0.272322	1.55839	0.11914	0.45531
CXCL10	time-Post	0.540691	0.346956	1.55839	0.11914	0.45531
CXCL14	time-Post	0.424383	0.272322	1.55839	0.11914	0.45531
CXCL16	time-Post	0.540691	0.346956	1.55839	0.11914	0.45531
CXCL2	time-Post	0.540691	0.346956	1.55839	0.11914	0.45531
CYBB	time-Post	0.732682	0.470154	1.55839	0.11914	0.45531
DDX43	time-Post	0.610758	0.391917	1.55839	0.11914	0.45531
EBI3	time-Post	0.540691	0.346956	1.55839	0.11914	0.45531
ENTPD1	time-Post	0.424383	0.272322	1.55839	0.11914	0.45531
FCGR1A	time-Post	0.610758	0.391917	1.55839	0.11914	0.45531
HLA_DQA1	time-Post	-0.0609352	0.0391014	-1.55839	0.11914	0.45531
IFNA1	time-Post	0.540691	0.346956	1.55839	0.11914	0.45531
IFNA17	time-Post	0.540691	0.346956	1.55839	0.11914	0.45531
IFNA2	time-Post	0.540691	0.346956	1.55839	0.11914	0.45531
IFNB1	time-Post	0.540691	0.346956	1.55839	0.11914	0.45531
IFNL2	time-Post	0.783769	0.502936	1.55839	0.11914	0.45531
IGLL1	time-Post	0.700398	0.449437	1.55839	0.11914	0.45531
IL12B	time-Post	0.424383	0.272322	1.55839	0.11914	0.45531
IL13RA2	time-Post	0.540691	0.346956	1.55839	0.11914	0.45531
IL1R1	time-Post	0.424383	0.272322	1.55839	0.11914	0.45531
IL2	time-Post	0.424383	0.272322	1.55839	0.11914	0.45531
IL21	time-Post	0.610758	0.391917	1.55839	0.11914	0.45531
IL23R	time-Post	0.424383	0.272322	1.55839	0.11914	0.45531
IL27	time-Post	0.424383	0.272322	1.55839	0.11914	0.45531
IL5	time-Post	0.424383	0.272322	1.55839	0.11914	0.45531
IL6	time-Post	0.540691	0.346956	1.55839	0.11914	0.45531
IL9	time-Post	0.610758	0.391917	1.55839	0.11914	0.45531
IRF5	time-Post	0.424383	0.272322	1.55839	0.11914	0.45531
ITGAX	time-Post	0.700398	0.449437	1.55839	0.11914	0.45531
ITGB3	time-Post	0.424383	0.272322	1.55839	0.11914	0.45531
KIR3DL3	time-Post	0.760029	0.487702	1.55839	0.11914	0.45531
KIR_Activating_Subgroup_1	time-Post	0.540691	0.346956	1.55839	0.11914	0.45531
KIR_Activating_Subgroup_2	time-Post	0.424383	0.272322	1.55839	0.11914	0.45531
LAMP3	time-Post	0.540691	0.346956	1.55839	0.11914	0.45531
LBP	time-Post	0.700398	0.449437	1.55839	0.11914	0.45531
LIF	time-Post	0.540691	0.346956	1.55839	0.11914	0.45531
LILRA5	time-Post	0.424383	0.272322	1.55839	0.11914	0.45531
LILRB2	time-Post	0.540691	0.346956	1.55839	0.11914	0.45531
LILRB3	time-Post	0.424383	0.272322	1.55839	0.11914	0.45531
LRP1	time-Post	0.424383	0.272322	1.55839	0.11914	0.45531
LY86	time-Post	0.610758	0.391917	1.55839	0.11914	0.45531
LYN	time-Post	0.424383	0.272322	1.55839	0.11914	0.45531
MAGEA1	time-Post	0.661091	0.424215	1.55839	0.11914	0.45531
MAGEA3	time-Post	0.700398	0.449437	1.55839	0.11914	0.45531
MAGEB2	time-Post	0.540691	0.346956	1.55839	0.11914	0.45531
MAGEC1	time-Post	0.700398	0.449437	1.55839	0.11914	0.45531
MCAM	time-Post	0.540691	0.346956	1.55839	0.11914	0.45531
MEF2C	time-Post	0.424383	0.272322	1.55839	0.11914	0.45531
MEFV	time-Post	0.540691	0.346956	1.55839	0.11914	0.45531
MME	time-Post	0.610758	0.391917	1.55839	0.11914	0.45531
MPPED1	time-Post	0.424383	0.272322	1.55839	0.11914	0.45531
MRC1	time-Post	0.610758	0.391917	1.55839	0.11914	0.45531
NOS2A	time-Post	0.540691	0.346956	1.55839	0.11914	0.45531
PLAU	time-Post	0.424383	0.272322	1.55839	0.11914	0.45531
PPARG	time-Post	0.424383	0.272322	1.55839	0.11914	0.45531
PRAME	time-Post	0.540691	0.346956	1.55839	0.11914	0.45531
PSEN2	time-Post	0.610758	0.391917	1.55839	0.11914	0.45531
RAG1	time-Post	0.610758	0.391917	1.55839	0.11914	0.45531
ROPN1	time-Post	0.540691	0.346956	1.55839	0.11914	0.45531
RRAD	time-Post	0.540691	0.346956	1.55839	0.11914	0.45531
SERPINB2	time-Post	0.424383	0.272322	1.55839	0.11914	0.45531
SH2D1B	time-Post	0.661091	0.424215	1.55839	0.11914	0.45531
SPO11	time-Post	0.424383	0.272322	1.55839	0.11914	0.45531
SSX1	time-Post	0.610758	0.391917	1.55839	0.11914	0.45531
SSX4	time-Post	0.610758	0.391917	1.55839	0.11914	0.45531
THBD	time-Post	0.661091	0.424215	1.55839	0.11914	0.45531
TICAM2	time-Post	0.424383	0.272322	1.55839	0.11914	0.45531
TLR4	time-Post	0.610758	0.391917	1.55839	0.11914	0.45531
TLR5	time-Post	0.661091	0.424215	1.55839	0.11914	0.45531
TNFRSF11B	time-Post	0.610758	0.391917	1.55839	0.11914	0.45531
TNFRSF13B	time-Post	0.540691	0.346956	1.55839	0.11914	0.45531
TNFRSF17	time-Post	0.700398	0.449437	1.55839	0.11914	0.45531
TNFRSF8	time-Post	0.540691	0.346956	1.55839	0.11914	0.45531
TTK	time-Post	0.540691	0.346956	1.55839	0.11914	0.45531
IRF3	time-Post	1.03817	0.670373	1.54864	0.12147	0.46237
CD274	time-Post	0.233134	0.150903	1.54492	0.12236	0.46368
CCR4	time-Post	-1.33331	0.872258	-1.52858	0.12637	0.46961
IKBKG	time-Post	0.584718	0.384711	1.51989	0.12854	0.47451
IL7R	time-Post	0.485673	0.319914	1.51814	0.12898	0.47553
STAT5B	time-Post	0.773255	0.516787	1.49627	0.13458	0.48675
IL7	time-Post	1.22578	0.820026	1.4948	0.13497	0.48675
CREBBP	time-Post	1.18243	0.79148	1.49394	0.13519	0.48675
TNFRSF10C	time-Post	1.31322	0.879861	1.49253	0.13556	0.48688
IL6R	time-Post	1.20506	0.809427	1.48878	0.13654	0.48952
CEBPB	time-Post	-1.19399	0.806647	-1.48019	0.13882	0.49299
CD63	time-Post	0.971514	0.678041	1.43282	0.15191	0.52532
NFKB1	time-Post	-0.277441	0.193795	-1.43162	0.15225	0.5255
ICOSLG	time-Post	1.21851	0.855963	1.42356	0.15457	0.52727
TLR2	time-Post	1.00494	0.706434	1.42256	0.15486	0.52747
IL2RB	time-Post	0.543523	0.383507	1.41724	0.15641	0.52922
BMI1	time-Post	0.570641	0.403415	1.41453	0.15721	0.5307
CCR6	time-Post	1.09061	0.774459	1.40822	0.15907	0.53389
CD81	time-Post	0.299138	0.212617	1.40693	0.15945	0.53401
IFNA7	time-Post	1.01422	0.726001	1.397	0.16241	0.53982
ITGA1	time-Post	0.92957	0.666437	1.39484	0.16307	0.53987
INPP5D	time-Post	0.69159	0.496286	1.39353	0.16346	0.54055
MAP4K2	time-Post	0.270755	0.195374	1.38583	0.1658	0.54336
SPN	time-Post	1.26202	0.914701	1.37971	0.16768	0.54561
TLR9	time-Post	0.985858	0.716291	1.37634	0.16872	0.54692
DOCK9	time-Post	0.238131	0.174011	1.36849	0.17116	0.55081
CARD11	time-Post	0.273464	0.199868	1.36823	0.17124	0.55081
IKBKB	time-Post	1.05223	0.770846	1.36504	0.17224	0.55329
TANK	time-Post	-0.258437	0.190478	-1.35678	0.17485	0.55424
MX1	time-Post	-0.333907	0.247271	-1.35037	0.1769	0.55424
KIR_Inhibiting_Subgroup_1	time-Post	-0.925429	0.687353	-1.34637	0.17818	0.55705
ATM	time-Post	-0.640345	0.477492	-1.34106	0.1799	0.56109
AMICA1	time-Post	1.06523	0.801526	1.329	0.18385	0.56722
TNFRSF10B	time-Post	-0.902821	0.680407	-1.32688	0.18455	0.56722
SBNO2	time-Post	0.602006	0.45396	1.32612	0.1848	0.56722
TLR8	time-Post	1.16284	0.887307	1.31053	0.19002	0.56722
CARD9	time-Post	0.610758	0.466622	1.30889	0.19057	0.56722
CD68	time-Post	0.673893	0.516044	1.30588	0.19159	0.56722
CD58	time-Post	0.686629	0.527111	1.30263	0.1927	0.56722
IFITM2	time-Post	0.497616	0.38425	1.29503	0.19531	0.57103
IL17F	time-Post	0.610758	0.473508	1.28986	0.1971	0.57153
STAT3	time-Post	-0.332985	0.258677	-1.28726	0.198	0.57187
STAT1	time-Post	0.91076	0.708773	1.28498	0.1988	0.57361
C5	time-Post	0.610758	0.475761	1.28375	0.19923	0.57372
MST1R	time-Post	0.610758	0.475761	1.28375	0.19923	0.57372
DPP4	time-Post	0.987433	0.771258	1.28029	0.20044	0.57541
MAPK14	time-Post	-0.153597	0.12003	-1.27966	0.20066	0.57541
KLRG1	time-Post	1.08745	0.850134	1.27916	0.20084	0.57541
ELK1	time-Post	0.886389	0.698267	1.26941	0.20429	0.58295
FUT7	time-Post	1.31114	1.03751	1.26375	0.20632	0.58377
C2	time-Post	0.700398	0.555874	1.25999	0.20767	0.58589
REL	time-Post	-0.917217	0.728493	-1.25906	0.20801	0.58628
GPI	time-Post	-0.331482	0.263846	-1.25634	0.20899	0.58734
TARP	time-Post	0.828256	0.665495	1.24457	0.21329	0.59193
ICAM4	time-Post	0.944064	0.760404	1.24153	0.21441	0.59193
C3	time-Post	0.540691	0.437024	1.23721	0.21601	0.59193
HLA_DQB1	time-Post	0.572428	0.463559	1.23486	0.21688	0.59193
CXCL13	time-Post	0.540691	0.439464	1.23034	0.21857	0.59193
RORA	time-Post	-0.305376	0.248489	-1.22893	0.2191	0.59193
CCL15	time-Post	0.540691	0.440381	1.22778	0.21953	0.59193
TNFRSF1A	time-Post	0.894966	0.732214	1.22227	0.2216	0.59193
ITGA4	time-Post	0.357275	0.2971	1.20254	0.22915	0.59193
STAT4	time-Post	-0.214539	0.178639	-1.20096	0.22977	0.59193
ICOS	time-Post	-0.257779	0.214651	-1.20092	0.22978	0.59193
LAIR2	time-Post	0.847877	0.706992	1.19927	0.23042	0.59193
TFRC	time-Post	0.542236	0.452157	1.19922	0.23044	0.59193
CD33	time-Post	0.540691	0.451582	1.19733	0.23118	0.59193
STAT6	time-Post	0.349534	0.29193	1.19732	0.23118	0.59193
CCR7	time-Post	0.576186	0.483862	1.19081	0.23373	0.59193
CCL25	time-Post	0.891622	0.750878	1.18744	0.23505	0.59193
OAS3	time-Post	0.94634	0.806067	1.17402	0.24039	0.59193
TNFSF12	time-Post	0.770523	0.660799	1.16605	0.2436	0.59193
FEZ1	time-Post	0.865183	0.743331	1.16393	0.24445	0.59193
LY96	time-Post	1.08992	0.93985	1.15967	0.24618	0.59193
PPBP	time-Post	0.540691	0.467928	1.1555	0.24789	0.59193
NLRP3	time-Post	0.661091	0.573256	1.15322	0.24882	0.59193
CTSH	time-Post	-0.75291	0.659036	-1.14244	0.25327	0.59193
UBC	time-Post	-0.266415	0.234486	-1.13617	0.25589	0.59193
IL11RA	time-Post	0.748743	0.661496	1.13189	0.25768	0.5933
CD55	time-Post	0.700398	0.625725	1.11934	0.263	0.59849
ENG	time-Post	0.424383	0.380821	1.11439	0.26511	0.60009
IRGM	time-Post	0.424383	0.384339	1.10419	0.26951	0.60489
CKLF	time-Post	1.03704	0.941633	1.10132	0.27076	0.60567
CD2	time-Post	0.467379	0.435685	1.07274	0.28339	0.61976
IFNL1	time-Post	-0.940565	0.876809	-1.07271	0.2834	0.61976
NEFL	time-Post	1.0141	0.946849	1.07103	0.28416	0.61976
PMCH	time-Post	0.540691	0.505101	1.07046	0.28441	0.61976
IFI27	time-Post	0.424383	0.397124	1.06864	0.28523	0.62016
IL1RAP	time-Post	0.816791	0.771739	1.05838	0.28988	0.62834
ITGA2B	time-Post	0.540691	0.512635	1.05473	0.29155	0.63009
CD70	time-Post	0.53313	0.509057	1.04729	0.29497	0.63565
NLRC5	time-Post	0.226576	0.21882	1.03545	0.30046	0.6418
ATG16L1	time-Post	-0.181359	0.175366	-1.03417	0.30106	0.64212
TLR3	time-Post	0.649961	0.628927	1.03345	0.3014	0.64212
SERPING1	time-Post	0.65325	0.633208	1.03165	0.30224	0.6431
MAPK11	time-Post	0.540691	0.526214	1.02751	0.30418	0.6455
PYCARD	time-Post	0.740013	0.721846	1.02517	0.30528	0.64623
HAVCR2	time-Post	-0.71931	0.701817	-1.02493	0.3054	0.64623
ATF2	time-Post	0.436175	0.42885	1.01708	0.30912	0.65219
ANP32B	time-Post	0.598965	0.589749	1.01563	0.30981	0.65222
ITGB1	time-Post	0.418495	0.413765	1.01143	0.31181	0.65374
IFNG	time-Post	-0.649773	0.642512	-1.0113	0.31187	0.65374
CCL20	time-Post	0.933899	0.933772	1.00014	0.31725	0.66217
IGF1R	time-Post	0.214948	0.215472	0.99757	0.31849	0.66339
NOD1	time-Post	0.737232	0.739607	0.996789	0.31887	0.66341
ITGB2	time-Post	0.344428	0.346619	0.993679	0.32038	0.66442
FUT5	time-Post	-0.980581	0.989163	-0.991325	0.32153	0.66634
GZMA	time-Post	0.976854	1.00064	0.976227	0.32895	0.67447
CCL5	time-Post	0.36833	0.377455	0.975825	0.32915	0.67447
GATA3	time-Post	-0.805168	0.826326	-0.974396	0.32986	0.67545
IL16	time-Post	0.274148	0.28207	0.971915	0.33109	0.67749
SH2B2	time-Post	-0.622894	0.644806	-0.966018	0.33404	0.68034
CD6	time-Post	0.592432	0.613314	0.965952	0.33407	0.68034
IRF7	time-Post	0.750692	0.781374	0.960733	0.33669	0.68415
CD37	time-Post	0.457816	0.476762	0.960261	0.33692	0.68415
CD79B	time-Post	0.726876	0.758863	0.957849	0.33814	0.68536
PSMB7	time-Post	-0.142652	0.150102	-0.950364	0.34193	0.68926
TGFB2	time-Post	0.7374	0.776529	0.94961	0.34231	0.68926
IFI16	time-Post	0.172653	0.182326	0.94695	0.34366	0.69016
MYD88	time-Post	-0.190068	0.201151	-0.944898	0.34471	0.69179
CCND3	time-Post	0.324491	0.352711	0.919989	0.35758	0.70711
CDKN1A	time-Post	-0.832976	0.906584	-0.918807	0.3582	0.70711
LILRB1	time-Post	0.576405	0.631413	0.912881	0.36131	0.71045
PRKCE	time-Post	0.424383	0.466585	0.90955	0.36306	0.71198
TNFSF14	time-Post	0.775638	0.860346	0.901541	0.3673	0.71855
TAP1	time-Post	-0.180736	0.201562	-0.896676	0.36989	0.71959
BCL2L1	time-Post	0.365795	0.40796	0.896643	0.36991	0.71959
NT5E	time-Post	0.424383	0.473778	0.895743	0.37039	0.71959
GNLY	time-Post	-0.376985	0.421471	-0.894451	0.37108	0.71997
CX3CR1	time-Post	0.792147	0.888747	0.891308	0.37276	0.72199
LCK	time-Post	0.238901	0.268205	0.890742	0.37307	0.72199
TXK	time-Post	-0.578058	0.649828	-0.889555	0.37371	0.72264
IL18R1	time-Post	0.805186	0.907844	0.886921	0.37512	0.72396
IFNAR1	time-Post	0.775445	0.87569	0.885524	0.37587	0.72493
DMBT1	time-Post	0.835017	0.946659	0.882068	0.37774	0.7275
HMGB1	time-Post	-0.175124	0.198625	-0.88168	0.37795	0.7275
ANXA1	time-Post	0.3851	0.440811	0.873616	0.38233	0.73255
C4B	time-Post	-0.550994	0.631067	-0.873115	0.3826	0.73258
SELPLG	time-Post	0.359004	0.414658	0.865783	0.38661	0.73833
NCF4	time-Post	0.774937	0.903885	0.85734	0.39126	0.74139
MIF	time-Post	0.18055	0.211079	0.855365	0.39235	0.74249
ATG10	time-Post	0.764213	0.896653	0.852295	0.39405	0.74476
C8G	time-Post	0.52889	0.620626	0.852187	0.39411	0.74476
TNFRSF12A	time-Post	0.883199	1.03892	0.850111	0.39526	0.74533
LRRN3	time-Post	0.903698	1.06711	0.846865	0.39707	0.74706
MASP2	time-Post	0.576405	0.68505	0.841405	0.40012	0.75135
CD59	time-Post	0.452711	0.540397	0.837738	0.40218	0.75438
ABCB1	time-Post	0.622111	0.742719	0.837613	0.40225	0.75438
JAK1	time-Post	-0.144432	0.173248	-0.833675	0.40446	0.75804
PRKCD	time-Post	0.730224	0.889828	0.820636	0.41185	0.76822
TNFAIP3	time-Post	-0.357654	0.436007	-0.820294	0.41205	0.76822
HLA_E	time-Post	-0.157424	0.192919	-0.816011	0.41449	0.77188
HLA_DRB3	time-Post	0.676475	0.831428	0.81363	0.41586	0.77394
RORC	time-Post	0.623883	0.777259	0.80267	0.42217	0.78177
SELL	time-Post	0.422959	0.529258	0.799155	0.4242	0.784
TAB1	time-Post	0.573431	0.720436	0.79595	0.42606	0.78641
IL13	time-Post	0.531306	0.671316	0.79144	0.42869	0.78877
MAPK3	time-Post	0.646742	0.825676	0.783288	0.43346	0.79491
TRAF3	time-Post	0.382476	0.490259	0.780151	0.4353	0.79741
IL15RA	time-Post	0.695715	0.892583	0.77944	0.43572	0.79768
MAP2K1	time-Post	-0.197228	0.255478	-0.771996	0.44012	0.80422
PTPRC	time-Post	0.29339	0.380896	0.770263	0.44114	0.80508
ADA	time-Post	-0.44646	0.58015	-0.769559	0.44156	0.80519
CD74	time-Post	-0.19915	0.25889	-0.769245	0.44175	0.80519
CHIT1	time-Post	0.56674	0.744075	0.76167	0.44626	0.80937
LAMP2	time-Post	0.502839	0.661566	0.760073	0.44721	0.80958
OSM	time-Post	-0.762348	1.00373	-0.759513	0.44755	0.80969
HLA_DPA1	time-Post	0.529484	0.704465	0.751611	0.45228	0.8159
PIK3CD	time-Post	0.154747	0.20778	0.744766	0.45641	0.82064
NFATC3	time-Post	0.168426	0.227321	0.740917	0.45874	0.82331
CCL22	time-Post	0.578966	0.782641	0.73976	0.45945	0.82357
IL10RA	time-Post	0.149815	0.202773	0.738828	0.46001	0.82407
TGFB1	time-Post	0.206079	0.279527	0.737243	0.46097	0.82443
PDCD1	time-Post	0.402784	0.550913	0.73112	0.46471	0.82842
IFIT1	time-Post	0.628451	0.874727	0.718454	0.47248	0.83866
ABL1	time-Post	0.481089	0.671839	0.716078	0.47394	0.83866
CD53	time-Post	0.200531	0.280539	0.714808	0.47473	0.83911
MAPK8	time-Post	0.439754	0.621562	0.707499	0.47926	0.84202
ITGA6	time-Post	0.249637	0.356606	0.700035	0.48391	0.84764
IL4R	time-Post	0.10472	0.149907	0.698568	0.48482	0.84771
CCR2	time-Post	0.422723	0.614333	0.688102	0.49139	0.8551
CD164	time-Post	-0.149237	0.218576	-0.682771	0.49475	0.85916
ST6GAL1	time-Post	0.651486	0.958648	0.679589	0.49676	0.86137
CTSL	time-Post	-0.574478	0.85174	-0.674476	0.50001	0.86597
CD7	time-Post	0.0973727	0.145097	0.671085	0.50217	0.86797
MAP2K2	time-Post	0.160707	0.241546	0.665328	0.50584	0.87193
PRG2	time-Post	0.369183	0.558103	0.661496	0.50829	0.87512
BATF	time-Post	-0.613297	0.930027	-0.65944	0.50961	0.87688
AMBP	time-Post	0.492271	0.748951	0.65728	0.511	0.87875
RUNX3	time-Post	-0.143853	0.219809	-0.654447	0.51282	0.88114
CD244	time-Post	0.454269	0.694402	0.654187	0.51299	0.88114
LTB	time-Post	0.231917	0.358075	0.647676	0.51719	0.8854
CCR5	time-Post	0.245309	0.378843	0.647522	0.51729	0.8854
CD80	time-Post	0.444061	0.692417	0.64132	0.52131	0.89019
MAPK1	time-Post	-0.154294	0.242252	-0.636916	0.52418	0.89352
IRF4	time-Post	-0.344912	0.543967	-0.634068	0.52604	0.89461
LILRA4	time-Post	-0.362123	0.573475	-0.631454	0.52774	0.89666
THY1	time-Post	0.452696	0.71711	0.631279	0.52786	0.89666
TICAM1	time-Post	0.479993	0.76302	0.62907	0.5293	0.89778
CD4	time-Post	0.184041	0.293101	0.627911	0.53006	0.89778
HLA_DRA	time-Post	0.609513	0.974949	0.625175	0.53186	0.89927
HSD11B1	time-Post	0.41553	0.666531	0.623421	0.53301	0.90069
TIGIT	time-Post	0.52385	0.842883	0.621498	0.53427	0.9023
C6	time-Post	0.45805	0.739783	0.619168	0.53581	0.90333
IFNAR2	time-Post	-0.121971	0.199118	-0.612559	0.54017	0.90868
CD46	time-Post	-0.147224	0.240376	-0.612471	0.54023	0.90868
HLA_DOB	time-Post	0.508937	0.834853	0.609613	0.54212	0.91081
CD28	time-Post	-0.109656	0.180156	-0.60867	0.54274	0.91133
BIRC5	time-Post	-0.468447	0.77235	-0.606522	0.54417	0.91268
BCL6	time-Post	-0.333575	0.555493	-0.600502	0.54817	0.91742
RIPK2	time-Post	-0.334643	0.56101	-0.5965	0.55084	0.92056
IL15	time-Post	0.460552	0.774116	0.594939	0.55188	0.92056
TNFRSF11A	time-Post	-0.329712	0.55526	-0.593799	0.55265	0.92056
VEGFC	time-Post	-0.329712	0.55526	-0.593799	0.55265	0.92056
PVR	time-Post	0.432639	0.744587	0.581046	0.56121	0.92899
JAK3	time-Post	0.137871	0.238658	0.577695	0.56347	0.93112
IL26	time-Post	0.57265	0.995122	0.575457	0.56498	0.93112
FCER1A	time-Post	0.345859	0.60211	0.574411	0.56569	0.93112
ETS1	time-Post	0.181832	0.318886	0.570211	0.56853	0.93527
IL2RG	time-Post	0.264276	0.464465	0.568991	0.56936	0.93566
C1R	time-Post	0.386799	0.680376	0.568507	0.56969	0.93566
ITCH	time-Post	-0.118326	0.208465	-0.567605	0.5703	0.93607
FADD	time-Post	0.368015	0.656154	0.560866	0.57489	0.93999
ATF1	time-Post	0.368133	0.656433	0.560808	0.57493	0.93999
TNFRSF1B	time-Post	0.355749	0.634786	0.560424	0.57519	0.93999
CD24	time-Post	0.393333	0.712904	0.551733	0.58113	0.94587
CCL26	time-Post	-0.290138	0.533274	-0.544069	0.58639	0.95178
CD8B	time-Post	-0.290138	0.533274	-0.544069	0.58639	0.95178
CFB	time-Post	-0.290138	0.533274	-0.544069	0.58639	0.95178
CLEC7A	time-Post	-0.290138	0.533274	-0.544069	0.58639	0.95178
CHUK	time-Post	0.393102	0.72821	0.539819	0.58932	0.95389
ITGAM	time-Post	-0.349462	0.648993	-0.538469	0.59025	0.95486
MAPKAPK2	time-Post	-0.176166	0.330516	-0.533004	0.59403	0.95657
LY9	time-Post	0.147235	0.276403	0.532683	0.59425	0.95657
IGF2R	time-Post	0.294791	0.556444	0.529777	0.59627	0.95822
IRF8	time-Post	0.36841	0.699837	0.526422	0.59859	0.96002
CD99	time-Post	0.120349	0.231764	0.519276	0.60357	0.96571
IL12A	time-Post	0.376091	0.729652	0.515439	0.60625	0.96841
KLRC1	time-Post	0.477058	0.943123	0.505828	0.61298	0.97596
ECSIT	time-Post	0.350593	0.699437	0.50125	0.6162	0.97895
TBX21	time-Post	0.441637	0.885482	0.498753	0.61795	0.97999
MFGE8	time-Post	-0.294593	0.591071	-0.498405	0.6182	0.97999
CXCL11	time-Post	0.313083	0.630278	0.496738	0.61937	0.98131
HLA_DPB1	time-Post	-0.325386	0.659255	-0.493566	0.62161	0.98273
CD8A	time-Post	-0.318166	0.651238	-0.488556	0.62516	0.98621
MICB	time-Post	-0.180557	0.371162	-0.486464	0.62664	0.98801
CCL11	time-Post	-0.290138	0.597605	-0.485501	0.62732	0.98801
IL11	time-Post	-0.290138	0.597605	-0.485501	0.62732	0.98801
CD22	time-Post	-0.23941	0.50556	-0.473553	0.63582	0.9923
CDH1	time-Post	-0.23941	0.50556	-0.473553	0.63582	0.9923
IL17RB	time-Post	-0.23941	0.50556	-0.473553	0.63582	0.9923
KLRC2	time-Post	-0.23941	0.50556	-0.473553	0.63582	0.9923
MNX1	time-Post	-0.23941	0.50556	-0.473553	0.63582	0.9923
POU2AF1	time-Post	-0.23941	0.50556	-0.473553	0.63582	0.9923
SYT17	time-Post	-0.23941	0.50556	-0.473553	0.63582	0.9923
VCAM1	time-Post	-0.23941	0.50556	-0.473553	0.63582	0.9923
ALCAM	time-Post	0.190635	0.409251	0.465816	0.64135	0.99802
CD27	time-Post	0.387354	0.832899	0.465068	0.64188	0.99802
IFIT2	time-Post	-0.42999	0.927371	-0.463666	0.64289	0.99805
THBS1	time-Post	-0.290138	0.627458	-0.462403	0.64379	0.99805
CD47	time-Post	0.0981734	0.212562	0.461859	0.64418	0.99805
TNFSF4	time-Post	0.373623	0.816857	0.457391	0.64739	0.99967
ITGA5	time-Post	-0.079054	0.175602	-0.450189	0.65257	1
STAT2	time-Post	-0.121607	0.271316	-0.448214	0.654	1
BLK	time-Post	0.316082	0.711937	0.443974	0.65706	1
TNFRSF14	time-Post	-0.0849729	0.191886	-0.442829	0.65789	1
PIK3CG	time-Post	0.282287	0.638867	0.441856	0.65859	1
EWSR1	time-Post	-0.0812803	0.186475	-0.435879	0.66292	1
IL1RL1	time-Post	0.333191	0.77002	0.432705	0.66523	1
PSEN1	time-Post	-0.0444543	0.103082	-0.431253	0.66628	1
IL18	time-Post	-0.318166	0.743054	-0.428187	0.66852	1
IL6ST	time-Post	0.104742	0.245841	0.426054	0.67007	1
BAGE	time-Post	-0.299594	0.703452	-0.425891	0.67019	1
IL19	time-Post	-0.23941	0.562782	-0.425404	0.67054	1
DEFB1	time-Post	-0.23941	0.565446	-0.4234	0.672	1
CD79A	time-Post	0.303425	0.718413	0.422355	0.67277	1
CFP	time-Post	0.411836	0.97987	0.420296	0.67427	1
IL12RB2	time-Post	-0.29232	0.702341	-0.416209	0.67726	1
VEGFA	time-Post	-0.23941	0.577815	-0.414336	0.67863	1
PIN1	time-Post	-0.160988	0.391087	-0.411643	0.6806	1
MAF	time-Post	0.134846	0.327721	0.411468	0.68073	1
CD276	time-Post	-0.349789	0.85672	-0.408289	0.68306	1
KIR3DL2	time-Post	0.239685	0.592222	0.404721	0.68568	1
SPA17	time-Post	-0.290138	0.721087	-0.402362	0.68742	1
LILRA1	time-Post	0.316312	0.787681	0.401574	0.688	1
CCL8	time-Post	-0.245814	0.612448	-0.401364	0.68815	1
CXCR4	time-Post	0.10911	0.273536	0.398887	0.68998	1
IL12RB1	time-Post	0.163682	0.416472	0.393019	0.69431	1
TYK2	time-Post	0.0659484	0.171432	0.384692	0.70047	1
IL17A	time-Post	0.268567	0.702231	0.382448	0.70213	1
BAX	time-Post	-0.103386	0.27594	-0.374669	0.70791	1
TLR1	time-Post	0.091536	0.245466	0.372907	0.70922	1
ITGAE	time-Post	-0.276179	0.746556	-0.369938	0.71143	1
KIR3DL1	time-Post	0.207353	0.561669	0.369173	0.712	1
PASD1	time-Post	0.207353	0.561669	0.369173	0.712	1
CLEC4A	time-Post	0.403544	1.09816	0.367473	0.71327	1
SIGIRR	time-Post	0.0609126	0.166667	0.365474	0.71476	1
IL4	time-Post	-0.245814	0.673329	-0.365073	0.71506	1
CD247	time-Post	-0.0643034	0.177244	-0.362796	0.71676	1
HLA_B	time-Post	-0.0726883	0.200736	-0.362109	0.71727	1
BLNK	time-Post	-0.16857	0.467903	-0.360267	0.71865	1
C3AR1	time-Post	-0.16857	0.467903	-0.360267	0.71865	1
C4BPA	time-Post	-0.16857	0.467903	-0.360267	0.71865	1
CASP10	time-Post	-0.16857	0.467903	-0.360267	0.71865	1
CCL21	time-Post	-0.16857	0.467903	-0.360267	0.71865	1
CD163	time-Post	-0.16857	0.467903	-0.360267	0.71865	1
CD86	time-Post	-0.16857	0.467903	-0.360267	0.71865	1
CLEC5A	time-Post	-0.16857	0.467903	-0.360267	0.71865	1
CXCL12	time-Post	-0.16857	0.467903	-0.360267	0.71865	1
FCER1G	time-Post	-0.16857	0.467903	-0.360267	0.71865	1
FLT3	time-Post	-0.16857	0.467903	-0.360267	0.71865	1
FN1	time-Post	-0.16857	0.467903	-0.360267	0.71865	1
FPR2	time-Post	-0.16857	0.467903	-0.360267	0.71865	1
IL1A	time-Post	-0.16857	0.467903	-0.360267	0.71865	1
IL1B	time-Post	-0.16857	0.467903	-0.360267	0.71865	1
IL22RA1	time-Post	-0.16857	0.467903	-0.360267	0.71865	1
LTF	time-Post	-0.16857	0.467903	-0.360267	0.71865	1
MAGEA12	time-Post	-0.16857	0.467903	-0.360267	0.71865	1
MAGEA4	time-Post	-0.16857	0.467903	-0.360267	0.71865	1
S100A12	time-Post	-0.16857	0.467903	-0.360267	0.71865	1
SPANXB1	time-Post	-0.16857	0.467903	-0.360267	0.71865	1
SYK	time-Post	-0.16857	0.467903	-0.360267	0.71865	1
TNFSF18	time-Post	-0.16857	0.467903	-0.360267	0.71865	1
TREM1	time-Post	-0.16857	0.467903	-0.360267	0.71865	1
TREM2	time-Post	-0.16857	0.467903	-0.360267	0.71865	1
CCL17	time-Post	-0.213404	0.595426	-0.358405	0.72004	1
IL10	time-Post	-0.213404	0.595426	-0.358405	0.72004	1
SEMG1	time-Post	-0.213404	0.595426	-0.358405	0.72004	1
SYCP1	time-Post	-0.213404	0.595426	-0.358405	0.72004	1
BCL2	time-Post	0.225401	0.633021	0.356072	0.72179	1
HLA_DMB	time-Post	0.249072	0.700555	0.355536	0.72219	1
CR2	time-Post	0.378465	1.07637	0.351612	0.72513	1
CD96	time-Post	0.0882507	0.254865	0.346265	0.72914	1
CFI	time-Post	-0.273278	0.79214	-0.344987	0.7301	1
TNFSF13B	time-Post	0.237958	0.693527	0.343113	0.73151	1
IRAK4	time-Post	0.191432	0.571794	0.334792	0.73778	1
CD1A	time-Post	0.182035	0.554694	0.328172	0.74278	1
CD19	time-Post	0.276739	0.847438	0.326559	0.744	1
CD200	time-Post	0.252875	0.778746	0.32472	0.74539	1
SMAD3	time-Post	-0.0624836	0.19414	-0.321848	0.74757	1
NFATC1	time-Post	-0.0855535	0.267966	-0.31927	0.74952	1
EPCAM	time-Post	-0.227057	0.711876	-0.318956	0.74976	1
C8B	time-Post	-0.16857	0.532043	-0.316835	0.75137	1
GZMM	time-Post	0.137913	0.436556	0.315911	0.75207	1
POU2F2	time-Post	0.248203	0.78847	0.31479	0.75292	1
IRAK1	time-Post	0.0633509	0.20147	0.314444	0.75318	1
HLA_DRB4	time-Post	0.261665	0.832287	0.314392	0.75322	1
CDH5	time-Post	-0.16857	0.538093	-0.313273	0.75407	1
CSF3	time-Post	-0.16857	0.538093	-0.313273	0.75407	1
MARCO	time-Post	-0.16857	0.538093	-0.313273	0.75407	1
TBK1	time-Post	0.238972	0.765232	0.312286	0.75482	1
IFIH1	time-Post	-0.273707	0.878583	-0.311533	0.7554	1
TNFRSF13C	time-Post	0.19554	0.636501	0.30721	0.75868	1
ELANE	time-Post	-0.17383	0.574979	-0.302324	0.76241	1
TAP2	time-Post	-0.0607978	0.204512	-0.297282	0.76625	1
SMAD2	time-Post	-0.0660819	0.222834	-0.296551	0.76681	1
C1QB	time-Post	0.182035	0.625487	0.29103	0.77103	1
CXCL6	time-Post	-0.16857	0.582561	-0.28936	0.77231	1
FOXP3	time-Post	-0.16857	0.586836	-0.287252	0.77392	1
CD44	time-Post	0.0558702	0.195503	0.285777	0.77505	1
RUNX1	time-Post	0.075305	0.268222	0.280756	0.7789	1
HLA_C	time-Post	0.0768278	0.27808	0.27628	0.78233	1
FCGR2B	time-Post	-0.175748	0.638993	-0.275039	0.78329	1
LTBR	time-Post	-0.175748	0.638993	-0.275039	0.78329	1
ILF3	time-Post	-0.0614036	0.224076	-0.27403	0.78406	1
IL1RN	time-Post	-0.17383	0.642882	-0.270391	0.78686	1
CTAG1B	time-Post	0.167076	0.618569	0.270101	0.78708	1
IL17RA	time-Post	-0.123393	0.461213	-0.26754	0.78905	1
PLA2G6	time-Post	0.180429	0.685754	0.26311	0.79247	1
AKT3	time-Post	0.0503695	0.191947	0.262414	0.793	1
JAK2	time-Post	-0.106776	0.414713	-0.257469	0.79682	1
IRF2	time-Post	0.0840264	0.326427	0.257413	0.79686	1
GAGE1	time-Post	-0.192011	0.757052	-0.25363	0.79978	1
BST2	time-Post	-0.220602	0.874563	-0.252243	0.80085	1
TLR7	time-Post	-0.17383	0.70115	-0.247921	0.8042	1
MUC1	time-Post	-0.0751657	0.303504	-0.24766	0.8044	1
ITGAL	time-Post	-0.0722374	0.297153	-0.243098	0.80793	1
TNF	time-Post	0.207628	0.874704	0.237369	0.81237	1
CD34	time-Post	-0.175748	0.742111	-0.236821	0.8128	1
CD3D	time-Post	0.0632141	0.27008	0.234057	0.81494	1
CASP8	time-Post	0.0395472	0.169846	0.232842	0.81588	1
CD1C	time-Post	0.13973	0.604829	0.231023	0.8173	1
NFATC4	time-Post	0.13973	0.604829	0.231023	0.8173	1
MAP3K5	time-Post	-0.0473998	0.20582	-0.230297	0.81786	1
CCL7	time-Post	-0.143337	0.622698	-0.230188	0.81795	1
CEACAM8	time-Post	-0.143337	0.622698	-0.230188	0.81795	1
MAP3K7	time-Post	-0.0211001	0.0919295	-0.229525	0.81846	1
PAX5	time-Post	-0.152878	0.672883	-0.227199	0.82027	1
TPTE	time-Post	-0.152878	0.672883	-0.227199	0.82027	1
MAP3K1	time-Post	0.0298581	0.132704	0.224998	0.82198	1
CTCFL	time-Post	-0.123101	0.549373	-0.224076	0.8227	1
CXCR2	time-Post	-0.123101	0.549373	-0.224076	0.8227	1
IL3RA	time-Post	-0.123101	0.549373	-0.224076	0.8227	1
SELE	time-Post	-0.123101	0.549373	-0.224076	0.8227	1
TNFRSF9	time-Post	-0.123101	0.549373	-0.224076	0.8227	1
USP9Y	time-Post	-0.154857	0.691513	-0.223939	0.8228	1
CTSS	time-Post	-0.0854341	0.391102	-0.218445	0.82708	1
TNFSF8	time-Post	0.0531199	0.24364	0.218026	0.82741	1
ARG2	time-Post	-0.209784	0.973608	-0.21547	0.8294	1
CX3CL1	time-Post	0.13973	0.65571	0.213096	0.83125	1
CREB5	time-Post	0.13973	0.660629	0.21151	0.83249	1
TNFSF11	time-Post	0.13973	0.666407	0.209676	0.83392	1
TRAF2	time-Post	-0.0934284	0.445967	-0.209496	0.83406	1
CASP1	time-Post	-0.184723	0.89469	-0.206466	0.83643	1
HLA_G	time-Post	0.138819	0.672673	0.206369	0.8365	1
IL13RA1	time-Post	0.111724	0.54915	0.203448	0.83878	1
MAVS	time-Post	-0.121692	0.603963	-0.20149	0.84032	1
IL2RA	time-Post	0.180845	0.910888	0.198537	0.84262	1
CTLA4	time-Post	0.0343526	0.173447	0.198058	0.843	1
CXCL1	time-Post	-0.137417	0.700732	-0.196105	0.84453	1
FCER2	time-Post	-0.137417	0.700732	-0.196105	0.84453	1
RELB	time-Post	-0.188319	0.977451	-0.192663	0.84722	1
REPS1	time-Post	0.032812	0.175148	0.187339	0.85139	1
SPACA3	time-Post	-0.176724	0.967018	-0.182751	0.85499	1
ARG1	time-Post	0.107445	0.58887	0.182459	0.85522	1
CD1D	time-Post	0.107445	0.58887	0.182459	0.85522	1
MBL2	time-Post	0.107445	0.58887	0.182459	0.85522	1
CREB1	time-Post	-0.0844184	0.464747	-0.181644	0.85586	1
IL32	time-Post	0.0857781	0.476811	0.1799	0.85723	1
CD3G	time-Post	-0.101307	0.564168	-0.179569	0.85749	1
RELA	time-Post	-0.0757475	0.424956	-0.178248	0.85853	1
TNFSF15	time-Post	-0.103763	0.603176	-0.172028	0.86342	1
TXNIP	time-Post	-0.045013	0.269586	-0.166971	0.86739	1
PDGFRB	time-Post	0.107445	0.647702	0.165886	0.86825	1
GZMB	time-Post	-0.137375	0.841046	-0.163338	0.87025	1
ULBP2	time-Post	0.107445	0.662549	0.162169	0.87117	1
FOXJ1	time-Post	-0.103763	0.654185	-0.158614	0.87397	1
ZAP70	time-Post	0.0143591	0.0919969	0.156083	0.87597	1
TAPBP	time-Post	0.0292046	0.192691	0.151562	0.87953	1
HAMP	time-Post	-0.125415	0.852516	-0.147111	0.88304	1
TFE3	time-Post	-0.103763	0.709234	-0.146303	0.88368	1
CLEC6A	time-Post	-0.0930043	0.643515	-0.144525	0.88509	1
CD40LG	time-Post	-0.0731624	0.506912	-0.144329	0.88524	1
CD83	time-Post	-0.10664	0.743524	-0.143425	0.88595	1
IKBKE	time-Post	0.0796141	0.557528	0.142798	0.88645	1
FCGR3A	time-Post	-0.0961988	0.681629	-0.141131	0.88777	1
IFITM1	time-Post	-0.0391221	0.281318	-0.139067	0.8894	1
KLRK1	time-Post	-0.104002	0.754429	-0.137855	0.89036	1
SPINK5	time-Post	-0.0930043	0.697755	-0.133291	0.89396	1
SLAMF6	time-Post	-0.102017	0.783389	-0.130225	0.89639	1
FOS	time-Post	0.0411927	0.316965	0.12996	0.8966	1
HLA_A	time-Post	0.0282141	0.217765	0.129562	0.89691	1
FYN	time-Post	0.01384	0.109838	0.126004	0.89973	1
IFNGR1	time-Post	0.0622452	0.505385	0.123164	0.90198	1
A2M	time-Post	0.0681381	0.569852	0.119572	0.90482	1
IL22	time-Post	0.0681381	0.569852	0.119572	0.90482	1
IL3	time-Post	0.0681381	0.569852	0.119572	0.90482	1
ITGA2	time-Post	0.0681381	0.569852	0.119572	0.90482	1
PTGS2	time-Post	0.0681381	0.569852	0.119572	0.90482	1
CD3E	time-Post	-0.0341177	0.29596	-0.115278	0.90822	1
CYFIP2	time-Post	0.0262784	0.233595	0.112495	0.91043	1
FCGR2A	time-Post	-0.0877272	0.790555	-0.110969	0.91164	1
CYLD	time-Post	-0.0254256	0.230148	-0.110475	0.91203	1
APOE	time-Post	0.0688899	0.634411	0.108589	0.91353	1
MAGEC2	time-Post	0.0688899	0.634411	0.108589	0.91353	1
TMEFF2	time-Post	0.0688899	0.634411	0.108589	0.91353	1
CMA1	time-Post	0.0681381	0.631101	0.107967	0.91402	1
FLT3LG	time-Post	0.0213124	0.198348	0.107449	0.91443	1
KLRB1	time-Post	0.0422556	0.404276	0.104522	0.91676	1
GZMK	time-Post	0.0819706	0.7948	0.103134	0.91786	1
ICAM1	time-Post	-0.0706128	0.688132	-0.102615	0.91827	1
APP	time-Post	-0.0157085	0.153481	-0.102348	0.91848	1
CCL27	time-Post	-0.0522615	0.514929	-0.101493	0.91916	1
CCL28	time-Post	-0.0522615	0.514929	-0.101493	0.91916	1
CD160	time-Post	-0.0522615	0.514929	-0.101493	0.91916	1
CD40	time-Post	-0.0522615	0.514929	-0.101493	0.91916	1
CSF1	time-Post	-0.0522615	0.514929	-0.101493	0.91916	1
CXCL3	time-Post	-0.0522615	0.514929	-0.101493	0.91916	1
F12	time-Post	-0.0522615	0.514929	-0.101493	0.91916	1
F13A1	time-Post	-0.0522615	0.514929	-0.101493	0.91916	1
IDO1	time-Post	-0.0522615	0.514929	-0.101493	0.91916	1
IL17B	time-Post	-0.0522615	0.514929	-0.101493	0.91916	1
IL1RL2	time-Post	-0.0522615	0.514929	-0.101493	0.91916	1
NRP1	time-Post	-0.0522615	0.514929	-0.101493	0.91916	1
PBK	time-Post	-0.0522615	0.514929	-0.101493	0.91916	1
PRM1	time-Post	-0.0522615	0.514929	-0.101493	0.91916	1
SMPD3	time-Post	-0.0522615	0.514929	-0.101493	0.91916	1
TPSAB1	time-Post	-0.0522615	0.514929	-0.101493	0.91916	1
ISG15	time-Post	-0.0820966	0.816458	-0.100552	0.91991	1
LTK	time-Post	-0.0930629	0.931652	-0.0998902	0.92043	1
MASP1	time-Post	0.059322	0.617226	0.0961108	0.92343	1
CCR3	time-Post	-0.0530347	0.578818	-0.0916259	0.927	1
HCK	time-Post	-0.0530347	0.578818	-0.0916259	0.927	1
S100B	time-Post	-0.0530347	0.578818	-0.0916259	0.927	1
CDK1	time-Post	-0.0522615	0.573837	-0.0910738	0.92743	1
CD84	time-Post	-0.0285682	0.314075	-0.09096	0.92752	1
IL22RA2	time-Post	0.0694566	0.764225	0.090885	0.92758	1
IL1RAPL2	time-Post	-0.0522615	0.581293	-0.0899056	0.92836	1
PSMB8	time-Post	-0.0192557	0.215393	-0.0893979	0.92877	1
TCF7	time-Post	0.0296304	0.331937	0.0892651	0.92887	1
TIRAP	time-Post	-0.0522615	0.590508	-0.0885027	0.92948	1
CXCR5	time-Post	-0.0772256	0.895172	-0.0862689	0.93125	1
CRP	time-Post	-0.05343	0.624644	-0.0855367	0.93183	1
PDCD1LG2	time-Post	-0.0530347	0.638577	-0.0830514	0.93381	1
KIT	time-Post	-0.0538233	0.689753	-0.0780327	0.9378	1
IL24	time-Post	-0.0530347	0.68403	-0.0775328	0.9382	1
MS4A2	time-Post	-0.0539402	0.714609	-0.0754821	0.93983	1
SLC11A1	time-Post	-0.0539402	0.714609	-0.0754821	0.93983	1
IL23A	time-Post	-0.063919	0.86955	-0.0735082	0.9414	1
CCRL2	time-Post	-0.0538233	0.744338	-0.0723103	0.94235	1
RPS6	time-Post	-0.0158901	0.226853	-0.0700458	0.94416	1
AIRE	time-Post	0.0455079	0.729125	0.0624144	0.95023	1
IL1R2	time-Post	0.0366051	0.619214	0.0591155	0.95286	1
TP53	time-Post	-0.0296273	0.501393	-0.05909	0.95288	1
ADORA2A	time-Post	-0.0497031	0.852558	-0.0582988	0.95351	1
LAMP1	time-Post	0.00867458	0.159397	0.0544213	0.9566	1
PLAUR	time-Post	0.0366051	0.684749	0.0534577	0.95737	1
SAA1	time-Post	0.0370462	0.730745	0.0506964	0.95957	1
PNMA1	time-Post	-0.038375	0.786913	-0.0487666	0.96111	1
TLR10	time-Post	0.0366051	0.760092	0.0481588	0.96159	1
TNFSF13	time-Post	0.0370462	0.782475	0.0473448	0.96224	1
PSMB9	time-Post	-0.0274681	0.597996	-0.0459335	0.96336	1
TNFRSF18	time-Post	0.0376487	0.939878	0.040057	0.96805	1
CD38	time-Post	0.0287414	0.754162	0.0381104	0.9696	1
COL3A1	time-Post	0.0361772	1.03069	0.0351	0.972	1
ICAM2	time-Post	-0.0091897	0.263382	-0.0348911	0.97217	1
TNFSF10	time-Post	0.0189563	0.555799	0.0341065	0.97279	1
IL8	time-Post	0.0298467	0.895612	0.0333255	0.97342	1
C1QA	time-Post	0.017805	0.546235	0.0325958	0.974	1
C9	time-Post	0.017805	0.546235	0.0325958	0.974	1
CD36	time-Post	0.017805	0.546235	0.0325958	0.974	1
CLU	time-Post	0.017805	0.546235	0.0325958	0.974	1
CXCL9	time-Post	0.017805	0.546235	0.0325958	0.974	1
IFNA8	time-Post	0.017805	0.546235	0.0325958	0.974	1
NCR1	time-Post	0.017805	0.546235	0.0325958	0.974	1
PDGFC	time-Post	0.017805	0.546235	0.0325958	0.974	1
PLA2G1B	time-Post	0.017805	0.546235	0.0325958	0.974	1
ICAM3	time-Post	-0.00689078	0.219763	-0.0313556	0.97499	1
ISG20	time-Post	-0.00856822	0.291739	-0.0293695	0.97657	1
LCN2	time-Post	0.017805	0.60744	0.0293114	0.97662	1
PECAM1	time-Post	0.0239509	0.818702	0.0292547	0.97666	1
SIGLEC1	time-Post	0.017805	0.617997	0.0288108	0.97702	1
TAL1	time-Post	0.017805	0.617997	0.0288108	0.97702	1
CXCR1	time-Post	0.0265884	0.927828	0.0286566	0.97714	1
EGR2	time-Post	0.017805	0.63004	0.02826	0.97745	1
CTAGE1	time-Post	0.0181614	0.65671	0.0276552	0.97794	1
S100A7	time-Post	0.017805	0.651011	0.0273497	0.97818	1
MERTK	time-Post	-0.0260077	1.01783	-0.0255522	0.97961	1
BTK	time-Post	-0.0141233	0.642041	-0.0219975	0.98245	1
CCL13	time-Post	-0.0141233	0.642041	-0.0219975	0.98245	1
IL25	time-Post	-0.0141233	0.697417	-0.0202509	0.98384	1
KLRD1	time-Post	0.00915113	0.685504	0.0133495	0.98935	1
CD48	time-Post	0.00299481	0.26696	0.0112182	0.99105	1
NFATC2	time-Post	-0.00100667	0.119175	-0.00844702	0.99326	1
LCP1	time-Post	0.00252097	0.312412	0.00806939	0.99356	1
ITGB4	time-Post	-0.00270156	0.601157	-0.00449392	0.99641	1
SPP1	time-Post	-0.00270156	0.601157	-0.00449392	0.99641	1
ZNF205	time-Post	-0.00270156	0.601157	-0.00449392	0.99641	1
CCL3	time-Post	-0.00273629	0.765466	-0.00357468	0.99715	1

## Sheet: Interaction.CD4+ TH
Gene	Variable	Estimate	Std..Error	t.value	p.value	adjust.p
IL5RA	Responder:Post	-2.2828	0.846157	-2.69785	0.00698	0.06617
IRAK2	Responder:Post	-2.18958	0.820427	-2.66883	0.00761	0.07168
IFI16	Responder:Post	-0.624432	0.250583	-2.49192	0.01271	0.11384
NUP107	Responder:Post	0.812452	0.344264	2.35996	0.01828	0.15338
C1QBP	Responder:Post	0.508796	0.219803	2.31478	0.02062	0.17057
LAG3	Responder:Post	-1.46099	0.639474	-2.28467	0.02233	0.18367
BID	Responder:Post	-1.91485	0.843496	-2.27013	0.0232	0.18782
BCL10	Responder:Post	0.557674	0.248615	2.24313	0.02489	0.19967
PSMD7	Responder:Post	0.796935	0.356391	2.23612	0.02534	0.20272
MS4A1	Responder:Post	-1.57339	0.707183	-2.22486	0.02609	0.20758
TXNIP	Responder:Post	0.817477	0.370511	2.20635	0.02736	0.21419
CCL4	Responder:Post	-1.56292	0.72379	-2.15936	0.03082	0.23745
TRAF6	Responder:Post	0.61104	0.285348	2.14138	0.03224	0.24774
CXCR3	Responder:Post	1.42388	0.678856	2.09747	0.03595	0.27125
JAM3	Responder:Post	-1.88836	0.928556	-2.03365	0.04199	0.30653
IL18RAP	Responder:Post	-1.41905	0.71186	-1.99344	0.04621	0.33115
NOTCH1	Responder:Post	-1.47591	0.740512	-1.99309	0.04625	0.33115
PTGDR2	Responder:Post	-1.25292	0.628675	-1.99295	0.04627	0.33115
TNFRSF14	Responder:Post	0.519438	0.263723	1.96964	0.04888	0.34812
GTF3C1	Responder:Post	0.495372	0.253417	1.95477	0.05061	0.35782
TNFRSF4	Responder:Post	1.35471	0.695195	1.94868	0.05133	0.36204
MAPK14	Responder:Post	0.309576	0.164965	1.87662	0.06057	0.40301
HLA_DMA	Responder:Post	-1.43422	0.77015	-1.86226	0.06257	0.40732
IFNL1	Responder:Post	2.22671	1.20506	1.8478	0.06463	0.41295
NOD2	Responder:Post	-2.0549	1.11158	-1.84863	0.06451	0.41295
CCR1	Responder:Post	-1.55711	0.844677	-1.84344	0.06526	0.41607
MR1	Responder:Post	-1.96199	1.07385	-1.82705	0.06769	0.4254
TFEB	Responder:Post	-1.41462	0.800328	-1.76755	0.07714	0.4408
ADORA2A	Responder:Post	1.85437	1.17173	1.5826	0.11351	0.45531
ATG5	Responder:Post	0.353633	0.222153	1.59185	0.11142	0.45531
ATM	Responder:Post	1.04211	0.65625	1.58798	0.11229	0.45531
AXL	Responder:Post	-0.987454	0.573535	-1.7217	0.08512	0.45531
BST1	Responder:Post	-0.992978	0.604179	-1.64352	0.10028	0.45531
CASP3	Responder:Post	-1.30197	0.806248	-1.61484	0.10634	0.45531
CD14	Responder:Post	-0.871146	0.503177	-1.73129	0.0834	0.45531
CEACAM1	Responder:Post	-1.35826	0.857408	-1.58414	0.11316	0.45531
CEBPB	Responder:Post	1.7557	1.10863	1.58366	0.11327	0.45531
CLEC4C	Responder:Post	-0.992235	0.575942	-1.7228	0.08492	0.45531
CT45A1	Responder:Post	-1.10785	0.655385	-1.69039	0.09095	0.45531
CXCL5	Responder:Post	-0.845828	0.488343	-1.73204	0.08327	0.45531
EGR1	Responder:Post	-1.33285	0.826022	-1.61358	0.10662	0.45531
EOMES	Responder:Post	-1.07821	0.622507	-1.73204	0.08327	0.45531
FAS	Responder:Post	-0.871146	0.503177	-1.73129	0.0834	0.45531
IFI35	Responder:Post	-2.05137	1.17369	-1.74779	0.0805	0.45531
IL15	Responder:Post	-1.78855	1.06392	-1.68109	0.09274	0.45531
KLRF1	Responder:Post	-0.925259	0.580813	-1.59304	0.11115	0.45531
MAP2K4	Responder:Post	-1.44227	0.9227	-1.5631	0.11803	0.45531
NFKBIA	Responder:Post	0.634637	0.390338	1.62587	0.10398	0.45531
S100A8	Responder:Post	-0.845828	0.488343	-1.73204	0.08327	0.45531
SH2B2	Responder:Post	1.40853	0.886201	1.5894	0.11197	0.45531
SLAMF7	Responder:Post	-1.0394	0.65299	-1.59176	0.11144	0.45531
SOCS1	Responder:Post	-0.347317	0.202685	-1.71358	0.08661	0.45531
SPA17	Responder:Post	1.65201	0.99104	1.66695	0.09552	0.45531
TXK	Responder:Post	1.55366	0.893104	1.73962	0.08193	0.45531
ENG	Responder:Post	-0.790247	0.523388	-1.50987	0.13108	0.47986
C2	Responder:Post	-1.14997	0.763976	-1.50524	0.13226	0.48335
CARD9	Responder:Post	-0.958822	0.641311	-1.4951	0.13489	0.48675
FYN	Responder:Post	0.224694	0.150958	1.48846	0.13663	0.48952
IKBKG	Responder:Post	-0.784047	0.528735	-1.48287	0.13811	0.49299
GPI	Responder:Post	0.532049	0.362622	1.46723	0.14231	0.50044
PIN1	Responder:Post	0.787582	0.537498	1.46528	0.14285	0.50135
CD3EAP	Responder:Post	-1.50669	1.06146	-1.41945	0.15577	0.52828
DUSP4	Responder:Post	1.81694	1.28917	1.40939	0.15872	0.53389
CCR4	Responder:Post	1.67354	1.1988	1.39601	0.16271	0.53982
XCL2	Responder:Post	-0.982662	0.703798	-1.39623	0.16265	0.53982
CD5	Responder:Post	0.344896	0.249063	1.38478	0.16612	0.5438
XCR1	Responder:Post	-1.20281	0.86992	-1.38266	0.16677	0.54532
ZAP70	Responder:Post	0.174001	0.126438	1.37618	0.16876	0.54692
CREB1	Responder:Post	0.875857	0.638734	1.37124	0.1703	0.55041
CD276	Responder:Post	1.59656	1.17745	1.35595	0.17511	0.55424
IL21R	Responder:Post	-0.936762	0.692944	-1.35186	0.17642	0.55424
MAP2K1	Responder:Post	0.474195	0.35112	1.35052	0.17685	0.55424
IL2RB	Responder:Post	-0.703725	0.52708	-1.33514	0.18183	0.56483
CXCR6	Responder:Post	-1.00494	0.770693	-1.30395	0.19225	0.56722
MICB	Responder:Post	0.674191	0.510114	1.32165	0.18628	0.56722
OSM	Responder:Post	1.80541	1.3795	1.30874	0.19062	0.56722
SBNO2	Responder:Post	-0.822108	0.623909	-1.31767	0.18761	0.56722
TNF	Responder:Post	-1.57839	1.20217	-1.31296	0.1892	0.56722
TNFSF8	Responder:Post	0.435859	0.334851	1.30165	0.19304	0.56765
ADA	Responder:Post	1.03462	0.79734	1.29759	0.19443	0.5698
ATF1	Responder:Post	1.17035	0.90218	1.29725	0.19455	0.5698
PDCD1	Responder:Post	-0.98278	0.757157	-1.29799	0.19429	0.5698
DUSP6	Responder:Post	-1.39792	1.08101	-1.29315	0.19596	0.57103
IL17RA	Responder:Post	0.818437	0.633877	1.29116	0.19665	0.57103
MAPK1	Responder:Post	0.429197	0.332944	1.2891	0.19736	0.57172
IFNAR2	Responder:Post	0.349506	0.273661	1.27715	0.20155	0.57642
CD274	Responder:Post	-0.260338	0.207397	-1.25527	0.20938	0.58787
SMAD2	Responder:Post	0.384056	0.306257	1.25403	0.20983	0.58857
AICDA	Responder:Post	-0.610758	0.538638	-1.13389	0.25684	0.59193
ATG12	Responder:Post	-0.424383	0.37427	-1.13389	0.25684	0.59193
BIRC5	Responder:Post	1.23845	1.06149	1.16671	0.24333	0.59193
C1S	Responder:Post	-0.424383	0.37427	-1.13389	0.25684	0.59193
C7	Responder:Post	-0.424383	0.37427	-1.13389	0.25684	0.59193
C8A	Responder:Post	-0.424383	0.37427	-1.13389	0.25684	0.59193
CAMP	Responder:Post	-0.610758	0.538638	-1.13389	0.25684	0.59193
CCL1	Responder:Post	-0.424383	0.37427	-1.13389	0.25684	0.59193
CCL14	Responder:Post	-0.783769	0.69122	-1.13389	0.25684	0.59193
CCL16	Responder:Post	-0.540691	0.476845	-1.13389	0.25684	0.59193
CCL18	Responder:Post	-0.540691	0.476845	-1.13389	0.25684	0.59193
CCL19	Responder:Post	-0.610758	0.538638	-1.13389	0.25684	0.59193
CCL2	Responder:Post	-0.540691	0.476845	-1.13389	0.25684	0.59193
CCL23	Responder:Post	-0.540691	0.476845	-1.13389	0.25684	0.59193
CCL24	Responder:Post	-0.424383	0.37427	-1.13389	0.25684	0.59193
CCL3L1	Responder:Post	-0.661091	0.583027	-1.13389	0.25684	0.59193
CCR9	Responder:Post	-0.424383	0.37427	-1.13389	0.25684	0.59193
CD180	Responder:Post	-0.540691	0.476845	-1.13389	0.25684	0.59193
CD1B	Responder:Post	-0.540691	0.476845	-1.13389	0.25684	0.59193
CD1E	Responder:Post	-0.540691	0.476845	-1.13389	0.25684	0.59193
CD207	Responder:Post	-0.610758	0.538638	-1.13389	0.25684	0.59193
CD209	Responder:Post	-0.540691	0.476845	-1.13389	0.25684	0.59193
CD3G	Responder:Post	0.922396	0.775375	1.18961	0.2342	0.59193
CD40LG	Responder:Post	0.852151	0.696685	1.22315	0.22127	0.59193
CD9	Responder:Post	-0.424383	0.37427	-1.13389	0.25684	0.59193
CEACAM6	Responder:Post	-0.610758	0.538638	-1.13389	0.25684	0.59193
CFD	Responder:Post	-0.540691	0.476845	-1.13389	0.25684	0.59193
CHUK	Responder:Post	-1.20065	1.00083	-1.19966	0.23027	0.59193
CMKLR1	Responder:Post	-0.540691	0.476845	-1.13389	0.25684	0.59193
COLEC12	Responder:Post	-0.424383	0.37427	-1.13389	0.25684	0.59193
CSF1R	Responder:Post	-0.424383	0.37427	-1.13389	0.25684	0.59193
CSF2	Responder:Post	-0.540691	0.476845	-1.13389	0.25684	0.59193
CSF2RB	Responder:Post	-0.424383	0.37427	-1.13389	0.25684	0.59193
CSF3R	Responder:Post	-0.424383	0.37427	-1.13389	0.25684	0.59193
CTSG	Responder:Post	-0.424383	0.37427	-1.13389	0.25684	0.59193
CTSH	Responder:Post	1.08661	0.905759	1.19967	0.23027	0.59193
CTSL	Responder:Post	1.38703	1.1706	1.18489	0.23606	0.59193
CXCL10	Responder:Post	-0.540691	0.476845	-1.13389	0.25684	0.59193
CXCL14	Responder:Post	-0.424383	0.37427	-1.13389	0.25684	0.59193
CXCL16	Responder:Post	-0.540691	0.476845	-1.13389	0.25684	0.59193
CXCL2	Responder:Post	-0.540691	0.476845	-1.13389	0.25684	0.59193
CYBB	Responder:Post	-0.732682	0.646165	-1.13389	0.25684	0.59193
DDX43	Responder:Post	-0.610758	0.538638	-1.13389	0.25684	0.59193
DDX58	Responder:Post	-1.55327	1.2446	-1.24801	0.21203	0.59193
EBI3	Responder:Post	-0.540691	0.476845	-1.13389	0.25684	0.59193
ENTPD1	Responder:Post	-0.424383	0.37427	-1.13389	0.25684	0.59193
FCGR1A	Responder:Post	-0.610758	0.538638	-1.13389	0.25684	0.59193
HLA_DQA1	Responder:Post	0.0609352	0.0537398	1.13389	0.25684	0.59193
IFNA1	Responder:Post	-0.540691	0.476845	-1.13389	0.25684	0.59193
IFNA17	Responder:Post	-0.540691	0.476845	-1.13389	0.25684	0.59193
IFNA2	Responder:Post	-0.540691	0.476845	-1.13389	0.25684	0.59193
IFNB1	Responder:Post	-0.540691	0.476845	-1.13389	0.25684	0.59193
IFNL2	Responder:Post	-0.783769	0.69122	-1.13389	0.25684	0.59193
IGLL1	Responder:Post	-0.700398	0.617693	-1.13389	0.25684	0.59193
IL11RA	Responder:Post	-1.09011	0.909139	-1.19906	0.23051	0.59193
IL12B	Responder:Post	-0.424383	0.37427	-1.13389	0.25684	0.59193
IL13RA2	Responder:Post	-0.540691	0.476845	-1.13389	0.25684	0.59193
IL1R1	Responder:Post	-0.424383	0.37427	-1.13389	0.25684	0.59193
IL2	Responder:Post	-0.424383	0.37427	-1.13389	0.25684	0.59193
IL21	Responder:Post	-0.610758	0.538638	-1.13389	0.25684	0.59193
IL23R	Responder:Post	-0.424383	0.37427	-1.13389	0.25684	0.59193
IL27	Responder:Post	-0.424383	0.37427	-1.13389	0.25684	0.59193
IL5	Responder:Post	-0.424383	0.37427	-1.13389	0.25684	0.59193
IL6	Responder:Post	-0.540691	0.476845	-1.13389	0.25684	0.59193
IL9	Responder:Post	-0.610758	0.538638	-1.13389	0.25684	0.59193
IRF5	Responder:Post	-0.424383	0.37427	-1.13389	0.25684	0.59193
ITGAX	Responder:Post	-0.700398	0.617693	-1.13389	0.25684	0.59193
ITGB3	Responder:Post	-0.424383	0.37427	-1.13389	0.25684	0.59193
KIR3DL3	Responder:Post	-0.760029	0.670282	-1.13389	0.25684	0.59193
KIR_Activating_Subgroup_1	Responder:Post	-0.540691	0.476845	-1.13389	0.25684	0.59193
KIR_Activating_Subgroup_2	Responder:Post	-0.424383	0.37427	-1.13389	0.25684	0.59193
LAMP3	Responder:Post	-0.540691	0.476845	-1.13389	0.25684	0.59193
LBP	Responder:Post	-0.700398	0.617693	-1.13389	0.25684	0.59193
LIF	Responder:Post	-0.540691	0.476845	-1.13389	0.25684	0.59193
LILRA5	Responder:Post	-0.424383	0.37427	-1.13389	0.25684	0.59193
LILRB2	Responder:Post	-0.540691	0.476845	-1.13389	0.25684	0.59193
LILRB3	Responder:Post	-0.424383	0.37427	-1.13389	0.25684	0.59193
LRP1	Responder:Post	-0.424383	0.37427	-1.13389	0.25684	0.59193
LTK	Responder:Post	1.46984	1.28043	1.14793	0.251	0.59193
LY86	Responder:Post	-0.610758	0.538638	-1.13389	0.25684	0.59193
LYN	Responder:Post	-0.424383	0.37427	-1.13389	0.25684	0.59193
MAGEA1	Responder:Post	-0.661091	0.583027	-1.13389	0.25684	0.59193
MAGEA3	Responder:Post	-0.700398	0.617693	-1.13389	0.25684	0.59193
MAGEB2	Responder:Post	-0.540691	0.476845	-1.13389	0.25684	0.59193
MAGEC1	Responder:Post	-0.700398	0.617693	-1.13389	0.25684	0.59193
MCAM	Responder:Post	-0.540691	0.476845	-1.13389	0.25684	0.59193
MEF2C	Responder:Post	-0.424383	0.37427	-1.13389	0.25684	0.59193
MEFV	Responder:Post	-0.540691	0.476845	-1.13389	0.25684	0.59193
MME	Responder:Post	-0.610758	0.538638	-1.13389	0.25684	0.59193
MPPED1	Responder:Post	-0.424383	0.37427	-1.13389	0.25684	0.59193
MRC1	Responder:Post	-0.610758	0.538638	-1.13389	0.25684	0.59193
MUC1	Responder:Post	0.481617	0.417126	1.15461	0.24825	0.59193
NOS2A	Responder:Post	-0.540691	0.476845	-1.13389	0.25684	0.59193
PLAU	Responder:Post	-0.424383	0.37427	-1.13389	0.25684	0.59193
PPARG	Responder:Post	-0.424383	0.37427	-1.13389	0.25684	0.59193
PRAME	Responder:Post	-0.540691	0.476845	-1.13389	0.25684	0.59193
PSEN2	Responder:Post	-0.610758	0.538638	-1.13389	0.25684	0.59193
PSMB10	Responder:Post	-0.902484	0.765673	-1.17868	0.23853	0.59193
RAG1	Responder:Post	-0.610758	0.538638	-1.13389	0.25684	0.59193
ROPN1	Responder:Post	-0.540691	0.476845	-1.13389	0.25684	0.59193
RRAD	Responder:Post	-0.540691	0.476845	-1.13389	0.25684	0.59193
SERPINB2	Responder:Post	-0.424383	0.37427	-1.13389	0.25684	0.59193
SH2D1B	Responder:Post	-0.661091	0.583027	-1.13389	0.25684	0.59193
SPO11	Responder:Post	-0.424383	0.37427	-1.13389	0.25684	0.59193
SSX1	Responder:Post	-0.610758	0.538638	-1.13389	0.25684	0.59193
SSX4	Responder:Post	-0.610758	0.538638	-1.13389	0.25684	0.59193
THBD	Responder:Post	-0.661091	0.583027	-1.13389	0.25684	0.59193
TICAM2	Responder:Post	-0.424383	0.37427	-1.13389	0.25684	0.59193
TLR4	Responder:Post	-0.610758	0.538638	-1.13389	0.25684	0.59193
TLR5	Responder:Post	-0.661091	0.583027	-1.13389	0.25684	0.59193
TNFRSF10C	Responder:Post	-1.39499	1.20925	-1.15359	0.24867	0.59193
TNFRSF11B	Responder:Post	-0.610758	0.538638	-1.13389	0.25684	0.59193
TNFRSF13B	Responder:Post	-0.540691	0.476845	-1.13389	0.25684	0.59193
TNFRSF17	Responder:Post	-0.700398	0.617693	-1.13389	0.25684	0.59193
TNFRSF8	Responder:Post	-0.540691	0.476845	-1.13389	0.25684	0.59193
TTK	Responder:Post	-0.540691	0.476845	-1.13389	0.25684	0.59193
RORA	Responder:Post	0.386002	0.341515	1.13026	0.25837	0.59405
IRF1	Responder:Post	0.351281	0.311157	1.12895	0.25892	0.59484
FOXP3	Responder:Post	0.904477	0.806529	1.12144	0.2621	0.59849
ITGA5	Responder:Post	0.269629	0.241342	1.11721	0.2639	0.59849
ATG7	Responder:Post	-1.37161	1.23404	-1.11147	0.26636	0.60175
PRF1	Responder:Post	-1.07748	0.971488	-1.1091	0.26739	0.60338
NFKB2	Responder:Post	0.442274	0.39917	1.10799	0.26787	0.60398
FUT7	Responder:Post	-1.57245	1.42592	-1.10277	0.27013	0.60489
TLR2	Responder:Post	-1.07104	0.9709	-1.10314	0.26997	0.60489
USP9Y	Responder:Post	-1.03926	0.950394	-1.09351	0.27417	0.61186
JAK2	Responder:Post	0.618201	0.569968	1.08462	0.27809	0.61564
LGALS3	Responder:Post	-0.85706	0.791985	-1.08217	0.27918	0.6172
IL12RB1	Responder:Post	-0.615272	0.572386	-1.07492	0.28241	0.61976
IRAK4	Responder:Post	0.842042	0.785855	1.0715	0.28395	0.61976
KLRK1	Responder:Post	1.10709	1.03686	1.06773	0.28564	0.62059
CREBBP	Responder:Post	-1.14949	1.08779	-1.05673	0.29064	0.62864
IL18	Responder:Post	1.06161	1.02123	1.03954	0.29855	0.64148
SLAMF1	Responder:Post	-1.21512	1.1727	-1.03618	0.30012	0.6418
KIR_Inhibiting_Subgroup_2	Responder:Post	-0.325233	0.316911	-1.02626	0.30477	0.64623
IFNA7	Responder:Post	-1.01422	0.997793	-1.01647	0.30941	0.65222
ITGA1	Responder:Post	-0.92957	0.91593	-1.01489	0.31016	0.65222
CTSW	Responder:Post	-0.991584	0.978636	-1.01323	0.31095	0.65322
TANK	Responder:Post	0.263178	0.261787	1.00532	0.31474	0.65787
TNFRSF10B	Responder:Post	0.931902	0.93513	0.996548	0.31898	0.66341
PSMB7	Responder:Post	0.205039	0.206296	0.993908	0.32027	0.66442
IFNG	Responder:Post	0.869319	0.883048	0.984452	0.32489	0.66855
PRKCD	Responder:Post	-1.20072	1.22295	-0.981821	0.32619	0.66947
CTLA4	Responder:Post	-0.228293	0.23838	-0.957683	0.33822	0.68536
KLRC1	Responder:Post	1.2294	1.2962	0.948469	0.34289	0.68926
NFKB1	Responder:Post	0.250826	0.266346	0.941729	0.34633	0.69409
IL7	Responder:Post	-1.06058	1.12702	-0.941046	0.34668	0.69431
STAT4	Responder:Post	0.22831	0.245516	0.929919	0.35241	0.70178
LTA	Responder:Post	0.650135	0.703443	0.924219	0.35537	0.7059
CCR7	Responder:Post	-0.613079	0.665004	-0.921918	0.35657	0.70685
HLA_E	Responder:Post	0.244172	0.265142	0.920913	0.3571	0.70694
TLR8	Responder:Post	-1.11949	1.21949	-0.918002	0.35862	0.70711
CD46	Responder:Post	0.302042	0.330365	0.914266	0.36058	0.70998
CD74	Responder:Post	0.325022	0.35581	0.913471	0.36099	0.7103
IL18R1	Responder:Post	-1.13614	1.24771	-0.910575	0.36252	0.71188
TFE3	Responder:Post	0.878277	0.974749	0.901029	0.36757	0.71855
CCL5	Responder:Post	-0.465308	0.518762	-0.896959	0.36974	0.71959
TOLLIP	Responder:Post	-0.767304	0.854015	-0.898467	0.36894	0.71959
HLA_DRB3	Responder:Post	-1.01927	1.14269	-0.891997	0.37239	0.72199
IGF1R	Responder:Post	-0.2633	0.296138	-0.889113	0.37394	0.72264
RUNX3	Responder:Post	0.268175	0.302099	0.887706	0.3747	0.72363
IL34	Responder:Post	-0.591438	0.672537	-0.879414	0.37918	0.72881
MERTK	Responder:Post	-1.22901	1.39887	-0.878576	0.37963	0.72881
TNFAIP3	Responder:Post	0.526473	0.599234	0.878576	0.37963	0.72881
STAT5B	Responder:Post	-0.623618	0.710256	-0.878019	0.37993	0.72891
AKT3	Responder:Post	0.231102	0.263806	0.876029	0.38101	0.7305
ATG16L1	Responder:Post	0.209816	0.241018	0.870539	0.38401	0.73472
CCL25	Responder:Post	-0.897505	1.03198	-0.86969	0.38447	0.73472
YTHDF2	Responder:Post	0.195674	0.226353	0.864465	0.38733	0.73922
CD81	Responder:Post	-0.251577	0.292215	-0.860931	0.38928	0.73928
COL3A1	Responder:Post	1.22285	1.41655	0.863259	0.388	0.73928
ICAM3	Responder:Post	0.259831	0.302035	0.86027	0.38964	0.73928
IL24	Responder:Post	0.81031	0.940109	0.861932	0.38872	0.73928
IRF8	Responder:Post	-0.828133	0.961835	-0.860993	0.38924	0.73928
STAT1	Responder:Post	-0.825311	0.974116	-0.847241	0.39686	0.74706
BCL2	Responder:Post	0.734909	0.870004	0.84472	0.39827	0.74884
HLA_DPB1	Responder:Post	0.753811	0.90606	0.831966	0.40543	0.75888
KLRD1	Responder:Post	-0.778511	0.942135	-0.826326	0.40862	0.76387
LAMP2	Responder:Post	-0.749679	0.909236	-0.824516	0.40965	0.76531
CD2	Responder:Post	-0.491898	0.598791	-0.821485	0.41137	0.76803
JAK1	Responder:Post	0.193424	0.238106	0.812343	0.41659	0.7748
HLA_DRB4	Responder:Post	0.924178	1.14387	0.80794	0.41912	0.77901
CCL11	Responder:Post	0.660836	0.82133	0.804593	0.42105	0.78111
IL11	Responder:Post	0.660836	0.82133	0.804593	0.42105	0.78111
S100A7	Responder:Post	0.718102	0.89473	0.802591	0.42221	0.78177
TRAF2	Responder:Post	-0.491344	0.612924	-0.801641	0.42276	0.78229
STAT3	Responder:Post	0.284101	0.355518	0.799119	0.42422	0.784
CARD11	Responder:Post	-0.218198	0.274692	-0.794338	0.427	0.78715
TARP	Responder:Post	0.725666	0.914635	0.793394	0.42755	0.7875
HAVCR2	Responder:Post	0.759901	0.964555	0.787826	0.4308	0.79165
VEGFA	Responder:Post	0.623937	0.794131	0.785685	0.43205	0.79295
IFIT1	Responder:Post	-0.931391	1.2022	-0.774741	0.43849	0.80175
UBC	Responder:Post	0.248323	0.32227	0.770543	0.44098	0.80508
ATF2	Responder:Post	-0.452745	0.589398	-0.768147	0.4424	0.80537
KLRG1	Responder:Post	-0.892573	1.1684	-0.763929	0.44491	0.80842
CD70	Responder:Post	-0.53313	0.699632	-0.762015	0.44605	0.80937
GATA3	Responder:Post	0.864395	1.13568	0.761128	0.44658	0.80939
IL12RB2	Responder:Post	0.734291	0.965275	0.760707	0.44683	0.80939
PMCH	Responder:Post	-0.523546	0.694195	-0.754177	0.45074	0.81446
ISG20	Responder:Post	0.30154	0.400957	0.75205	0.45202	0.8159
ITGAL	Responder:Post	0.306187	0.408398	0.749726	0.45342	0.81728
TNFSF14	Responder:Post	-0.885827	1.18243	-0.749156	0.45376	0.81738
F2RL1	Responder:Post	-0.542909	0.725646	-0.748173	0.45436	0.81746
HRAS	Responder:Post	-0.60322	0.805941	-0.748466	0.45418	0.81746
IL12A	Responder:Post	-0.741955	1.00281	-0.739876	0.45938	0.82357
IRAK1	Responder:Post	0.202785	0.276894	0.732357	0.46395	0.82796
PYCARD	Responder:Post	-0.727114	0.992082	-0.732917	0.46361	0.82796
CR1	Responder:Post	-0.899903	1.23225	-0.73029	0.46521	0.82881
CDH5	Responder:Post	0.533779	0.739539	0.721773	0.47043	0.83556
CSF3	Responder:Post	0.533779	0.739539	0.721773	0.47043	0.83556
MARCO	Responder:Post	0.533779	0.739539	0.721773	0.47043	0.83556
HLA_DOB	Responder:Post	0.821594	1.1474	0.716051	0.47396	0.83866
IL26	Responder:Post	-0.980255	1.36766	-0.716737	0.47354	0.83866
ITGA2B	Responder:Post	-0.504228	0.70455	-0.715674	0.47419	0.83866
TLR6	Responder:Post	-0.450601	0.628238	-0.717245	0.47322	0.83866
EP300	Responder:Post	0.121749	0.170594	0.713674	0.47543	0.83984
TNFSF4	Responder:Post	-0.798824	1.12266	-0.711544	0.47675	0.84115
HLA_G	Responder:Post	-0.654147	0.924501	-0.707568	0.47921	0.84202
IFITM2	Responder:Post	-0.374903	0.528101	-0.709907	0.47776	0.84202
OAS3	Responder:Post	-0.783958	1.10783	-0.707649	0.47916	0.84202
NCAM1	Responder:Post	-0.679031	0.961116	-0.706503	0.47988	0.8426
ITK	Responder:Post	-0.197086	0.279452	-0.705257	0.48065	0.84294
PSMB9	Responder:Post	0.574127	0.821867	0.698565	0.48482	0.84771
CD37	Responder:Post	-0.45675	0.655246	-0.697066	0.48576	0.84834
TLR3	Responder:Post	-0.602798	0.864377	-0.697379	0.48557	0.84834
CXCR1	Responder:Post	-0.887435	1.27518	-0.69593	0.48647	0.84907
ECSIT	Responder:Post	0.660169	0.961285	0.686757	0.49224	0.85607
ARG2	Responder:Post	0.916023	1.3381	0.684571	0.49361	0.85794
CTSS	Responder:Post	0.366878	0.537518	0.68254	0.4949	0.85916
IL4	Responder:Post	0.630341	0.925402	0.681154	0.49577	0.86016
CD200	Responder:Post	-0.725163	1.07028	-0.677542	0.49806	0.86311
CD6	Responder:Post	-0.565593	0.842919	-0.670994	0.50222	0.86797
HLA_B	Responder:Post	0.184652	0.275885	0.669309	0.5033	0.86858
LILRB1	Responder:Post	-0.576405	0.867794	-0.664218	0.50655	0.87264
BCL2L1	Responder:Post	0.365588	0.560687	0.652036	0.51438	0.88261
ABL1	Responder:Post	-0.599818	0.923354	-0.649608	0.51595	0.88414
INPP5D	Responder:Post	-0.443252	0.68208	-0.649854	0.51579	0.88414
CD84	Responder:Post	0.277876	0.431655	0.643746	0.51974	0.88803
IL1RN	Responder:Post	0.569057	0.883557	0.644052	0.51954	0.88803
CX3CR1	Responder:Post	-0.782293	1.22147	-0.640455	0.52188	0.89064
C4B	Responder:Post	0.550994	0.867319	0.635285	0.52524	0.89405
HMGB1	Responder:Post	0.173352	0.272984	0.635026	0.52541	0.89405
CLEC4A	Responder:Post	-0.947933	1.50928	-0.628071	0.52996	0.89778
RORC	Responder:Post	-0.67092	1.06824	-0.628061	0.52996	0.89778
CD97	Responder:Post	-0.272196	0.434943	-0.62582	0.53143	0.89906
C8G	Responder:Post	-0.52889	0.852969	-0.620057	0.53522	0.90313
SH2D1A	Responder:Post	0.175879	0.283759	0.619818	0.53538	0.90313
ICOSLG	Responder:Post	-0.720871	1.17641	-0.612773	0.54003	0.90868
CD28	Responder:Post	0.149175	0.247601	0.602482	0.54685	0.91665
TLR7	Responder:Post	-0.579887	0.963639	-0.601768	0.54733	0.91693
TFRC	Responder:Post	-0.373096	0.62143	-0.600383	0.54825	0.91742
CFI	Responder:Post	0.65306	1.08869	0.599857	0.5486	0.91748
CASP1	Responder:Post	0.731159	1.22963	0.594615	0.5521	0.92056
FOS	Responder:Post	-0.25952	0.435627	-0.595739	0.55135	0.92056
CD3E	Responder:Post	0.241279	0.406758	0.593177	0.55306	0.92072
EWSR1	Responder:Post	0.151088	0.256285	0.58953	0.55551	0.92271
ITCH	Responder:Post	0.1689	0.286508	0.589515	0.55552	0.92271
BST2	Responder:Post	0.707043	1.20197	0.588236	0.55637	0.92359
ETS1	Responder:Post	0.256821	0.438266	0.585992	0.55788	0.92505
NT5E	Responder:Post	0.380179	0.651145	0.583862	0.55931	0.92689
LCP1	Responder:Post	0.250348	0.429369	0.58306	0.55985	0.92726
ANP32B	Responder:Post	-0.466857	0.810533	-0.575988	0.56462	0.93112
CD55	Responder:Post	0.49415	0.859977	0.574609	0.56556	0.93112
IL13	Responder:Post	-0.531306	0.922635	-0.575857	0.56471	0.93112
MAP3K7	Responder:Post	0.0730187	0.126345	0.577931	0.56331	0.93112
HLA_DPA1	Responder:Post	-0.547049	0.968195	-0.565019	0.57206	0.93844
PRKCE	Responder:Post	0.361253	0.64126	0.563348	0.5732	0.93978
CCR6	Responder:Post	-0.598975	1.06439	-0.562739	0.57361	0.93992
DOCK9	Responder:Post	-0.134003	0.239155	-0.56032	0.57526	0.93999
SIGIRR	Responder:Post	0.127929	0.229062	0.558489	0.57651	0.9415
TIRAP	Responder:Post	0.449518	0.811576	0.553883	0.57966	0.94506
TICAM1	Responder:Post	-0.579497	1.04867	-0.552602	0.58054	0.94544
GZMH	Responder:Post	-0.500978	0.922405	-0.543121	0.58705	0.9518
NEFL	Responder:Post	-0.706976	1.30132	-0.543277	0.58694	0.9518
CX3CL1	Responder:Post	-0.487794	0.901188	-0.541279	0.58832	0.95333
ABCB1	Responder:Post	-0.547659	1.02077	-0.536516	0.5916	0.95486
KIR_Inhibiting_Subgroup_1	Responder:Post	0.506918	0.944677	0.536605	0.59154	0.95486
TLR9	Responder:Post	-0.528059	0.984447	-0.536402	0.59168	0.95486
LY96	Responder:Post	-0.690797	1.2917	-0.534797	0.59279	0.9558
IL1RAPL2	Responder:Post	0.42296	0.798911	0.52942	0.59651	0.95822
NFATC3	Responder:Post	-0.16442	0.312422	-0.526276	0.5987	0.96002
PLA2G6	Responder:Post	0.495047	0.942479	0.52526	0.5994	0.96062
TGFB1	Responder:Post	-0.201301	0.384173	-0.523985	0.60029	0.96099
MAPK8	Responder:Post	-0.4413	0.854255	-0.51659	0.60544	0.96764
JAK3	Responder:Post	-0.167753	0.328004	-0.511436	0.60905	0.97182
CD79B	Responder:Post	-0.528295	1.04296	-0.506536	0.61248	0.97569
IRF2	Responder:Post	-0.222524	0.448631	-0.496008	0.61989	0.9816
SLAMF6	Responder:Post	0.526617	1.07667	0.489118	0.62476	0.98611
SPINK5	Responder:Post	0.463702	0.958973	0.483541	0.62871	0.98967
PDCD1LG2	Responder:Post	0.423733	0.87764	0.482809	0.62923	0.98995
CD68	Responder:Post	-0.341884	0.709235	-0.482046	0.62977	0.99004
CYLD	Responder:Post	0.152334	0.316309	0.4816	0.63009	0.99004
PRG2	Responder:Post	-0.369183	0.76704	-0.481309	0.6303	0.99004
EGR2	Responder:Post	0.413708	0.865907	0.477774	0.63281	0.9923
CCR5	Responder:Post	-0.245309	0.52067	-0.471142	0.63754	0.9931
CD244	Responder:Post	-0.449435	0.954365	-0.470926	0.63769	0.9931
FLT3LG	Responder:Post	0.125589	0.272604	0.460702	0.64501	0.99805
GNLY	Responder:Post	0.266879	0.579257	0.460726	0.645	0.99805
ICAM1	Responder:Post	0.435822	0.945748	0.460823	0.64493	0.99805
IRF7	Responder:Post	-0.496203	1.0739	-0.462058	0.64404	0.99805
LILRA4	Responder:Post	0.362123	0.788166	0.45945	0.64591	0.99805
REL	Responder:Post	0.46121	1.00122	0.460649	0.64505	0.99805
RELB	Responder:Post	-0.619089	1.34338	-0.460845	0.64491	0.99805
THY1	Responder:Post	-0.452696	0.985574	-0.459323	0.646	0.99805
A2M	Responder:Post	-0.0681381	0.783187	-0.0870011	0.93067	1
AIRE	Responder:Post	0.351749	1.00209	0.351016	0.72558	1
ALCAM	Responder:Post	-0.0948191	0.562461	-0.168579	0.86613	1
AMBP	Responder:Post	-0.127062	1.02933	-0.123441	0.90176	1
AMICA1	Responder:Post	0.0929059	1.10159	0.0843378	0.93279	1
ANXA1	Responder:Post	0.156473	0.605837	0.258277	0.79619	1
APOE	Responder:Post	-0.0688899	0.871914	-0.0790099	0.93702	1
APP	Responder:Post	-0.0876019	0.210939	-0.415294	0.67793	1
ARG1	Responder:Post	-0.107445	0.809324	-0.132759	0.89438	1
ATG10	Responder:Post	0.425718	1.23233	0.345457	0.72975	1
BAGE	Responder:Post	0.299594	0.966802	0.309881	0.75665	1
BATF	Responder:Post	0.010771	1.2782	0.00842673	0.99328	1
BAX	Responder:Post	0.0663873	0.379244	0.175052	0.86104	1
BCL6	Responder:Post	0.235646	0.763453	0.308658	0.75758	1
BLK	Responder:Post	-0.316082	0.978464	-0.323039	0.74667	1
BLNK	Responder:Post	0.16857	0.643071	0.262133	0.79322	1
BMI1	Responder:Post	-0.1132	0.554441	-0.204169	0.83822	1
BTK	Responder:Post	0.0141233	0.882401	0.0160056	0.98723	1
BTLA	Responder:Post	0.328241	0.822817	0.398923	0.68995	1
C1QA	Responder:Post	-0.017805	0.750728	-0.0237169	0.98108	1
C1QB	Responder:Post	0.215222	0.859649	0.25036	0.80231	1
C1R	Responder:Post	0.325696	0.935088	0.348305	0.72761	1
C3	Responder:Post	-0.175482	0.600632	-0.292163	0.77016	1
C3AR1	Responder:Post	0.16857	0.643071	0.262133	0.79322	1
C4BPA	Responder:Post	0.16857	0.643071	0.262133	0.79322	1
C5	Responder:Post	-0.24006	0.653871	-0.367136	0.71352	1
C6	Responder:Post	0.277857	1.01673	0.273284	0.78463	1
C8B	Responder:Post	-0.179494	0.731224	-0.245471	0.80609	1
C9	Responder:Post	-0.017805	0.750728	-0.0237169	0.98108	1
CASP10	Responder:Post	0.16857	0.643071	0.262133	0.79322	1
CASP8	Responder:Post	0.0942208	0.233431	0.403635	0.68648	1
CCL13	Responder:Post	0.0141233	0.882401	0.0160056	0.98723	1
CCL15	Responder:Post	-0.167943	0.605246	-0.277479	0.78141	1
CCL17	Responder:Post	0.213404	0.818335	0.260778	0.79426	1
CCL20	Responder:Post	-0.463129	1.28335	-0.360875	0.71819	1
CCL21	Responder:Post	0.16857	0.643071	0.262133	0.79322	1
CCL22	Responder:Post	-0.18171	1.07564	-0.168932	0.86585	1
CCL26	Responder:Post	0.290138	0.732916	0.395868	0.6922	1
CCL27	Responder:Post	0.0522615	0.707702	0.0738468	0.94113	1
CCL28	Responder:Post	0.0522615	0.707702	0.0738468	0.94113	1
CCL3	Responder:Post	0.387263	1.05203	0.36811	0.71279	1
CCL7	Responder:Post	0.143337	0.855816	0.167486	0.86699	1
CCL8	Responder:Post	0.245814	0.841729	0.292035	0.77026	1
CCND3	Responder:Post	0.124741	0.484756	0.257327	0.79693	1
CCR2	Responder:Post	0.0268965	0.84432	0.0318558	0.97459	1
CCR3	Responder:Post	0.0530347	0.79551	0.0666676	0.94685	1
CCRL2	Responder:Post	0.43835	1.02299	0.428497	0.66829	1
CD160	Responder:Post	0.0522615	0.707702	0.0738468	0.94113	1
CD163	Responder:Post	0.16857	0.643071	0.262133	0.79322	1
CD164	Responder:Post	0.0395383	0.300404	0.131617	0.89529	1
CD19	Responder:Post	-0.34861	1.16469	-0.299315	0.7647	1
CD1A	Responder:Post	-0.182035	0.762354	-0.23878	0.81128	1
CD1C	Responder:Post	-0.13973	0.831258	-0.168094	0.86651	1
CD1D	Responder:Post	-0.107445	0.809324	-0.132759	0.89438	1
CD22	Responder:Post	0.23941	0.694826	0.344561	0.73042	1
CD24	Responder:Post	-0.0281237	0.979793	-0.0287037	0.9771	1
CD247	Responder:Post	0.0815796	0.243598	0.334894	0.73771	1
CD27	Responder:Post	0.35607	1.14471	0.311057	0.75576	1
CD33	Responder:Post	-0.143434	0.62064	-0.231107	0.81723	1
CD34	Responder:Post	0.212211	1.01993	0.208063	0.83518	1
CD36	Responder:Post	-0.017805	0.750728	-0.0237169	0.98108	1
CD38	Responder:Post	0.273174	1.0365	0.263555	0.79212	1
CD3D	Responder:Post	0.122608	0.371189	0.330313	0.74116	1
CD4	Responder:Post	0.107161	0.402829	0.266022	0.79022	1
CD40	Responder:Post	0.0522615	0.707702	0.0738468	0.94113	1
CD44	Responder:Post	0.0167986	0.268693	0.0625196	0.95015	1
CD47	Responder:Post	0.0308453	0.292138	0.105585	0.91591	1
CD48	Responder:Post	0.0726229	0.366901	0.197936	0.8431	1
CD53	Responder:Post	0.00134601	0.385563	0.00349102	0.99721	1
CD58	Responder:Post	-0.166356	0.724444	-0.229632	0.81838	1
CD59	Responder:Post	0.220758	0.742704	0.297235	0.76629	1
CD63	Responder:Post	0.0459286	0.931879	0.049286	0.96069	1
CD7	Responder:Post	0.0548871	0.199417	0.275238	0.78313	1
CD79A	Responder:Post	0.0811017	0.987364	0.0821396	0.93454	1
CD80	Responder:Post	-0.0788521	0.951636	-0.0828595	0.93396	1
CD83	Responder:Post	-0.330079	1.02188	-0.323012	0.74669	1
CD86	Responder:Post	0.16857	0.643071	0.262133	0.79322	1
CD8A	Responder:Post	0.318166	0.895041	0.355477	0.72223	1
CD8B	Responder:Post	0.290138	0.732916	0.395868	0.6922	1
CD96	Responder:Post	0.114882	0.350278	0.327975	0.74293	1
CD99	Responder:Post	0.0687481	0.318529	0.21583	0.82912	1
CDH1	Responder:Post	0.23941	0.694826	0.344561	0.73042	1
CDK1	Responder:Post	-0.295803	0.788664	-0.375068	0.70761	1
CDKN1A	Responder:Post	-0.316552	1.24598	-0.254058	0.79945	1
CEACAM8	Responder:Post	0.143337	0.855816	0.167486	0.86699	1
CFB	Responder:Post	0.290138	0.732916	0.395868	0.6922	1
CFP	Responder:Post	0.576965	1.3467	0.428428	0.66834	1
CHIT1	Responder:Post	-0.182213	1.02263	-0.17818	0.85858	1
CKLF	Responder:Post	-0.436357	1.29415	-0.337176	0.73598	1
CLEC5A	Responder:Post	0.16857	0.643071	0.262133	0.79322	1
CLEC6A	Responder:Post	0.0930043	0.884427	0.105158	0.91625	1
CLEC7A	Responder:Post	0.290138	0.732916	0.395868	0.6922	1
CLU	Responder:Post	-0.017805	0.750728	-0.0237169	0.98108	1
CMA1	Responder:Post	0.30461	0.867366	0.35119	0.72545	1
CR2	Responder:Post	-0.63694	1.47933	-0.43056	0.66679	1
CREB5	Responder:Post	0.225479	0.907947	0.24834	0.80387	1
CRP	Responder:Post	0.05343	0.858492	0.0622371	0.95037	1
CSF1	Responder:Post	0.0522615	0.707702	0.0738468	0.94113	1
CTAG1B	Responder:Post	-0.167076	0.850141	-0.196527	0.8442	1
CTAGE1	Responder:Post	-0.0181614	0.902561	-0.0201221	0.98395	1
CTCFL	Responder:Post	0.123101	0.75504	0.163039	0.87049	1
CXCL1	Responder:Post	0.137417	0.963064	0.142687	0.88654	1
CXCL11	Responder:Post	-0.313083	0.866235	-0.36143	0.71778	1
CXCL12	Responder:Post	0.16857	0.643071	0.262133	0.79322	1
CXCL13	Responder:Post	-0.169993	0.603985	-0.281452	0.77836	1
CXCL3	Responder:Post	0.0522615	0.707702	0.0738468	0.94113	1
CXCL6	Responder:Post	-0.308406	0.800653	-0.385193	0.70009	1
CXCL9	Responder:Post	-0.017805	0.750728	-0.0237169	0.98108	1
CXCR2	Responder:Post	0.123101	0.75504	0.163039	0.87049	1
CXCR4	Responder:Post	0.142861	0.375939	0.380012	0.70394	1
CXCR5	Responder:Post	-0.396417	1.2303	-0.322212	0.74729	1
CYFIP2	Responder:Post	0.117879	0.321046	0.36717	0.71349	1
DEFB1	Responder:Post	-0.108654	0.777131	-0.139815	0.88881	1
DMBT1	Responder:Post	-0.549527	1.30106	-0.422369	0.67276	1
DPP4	Responder:Post	-0.00822093	1.05999	-0.00775564	0.99381	1
ELANE	Responder:Post	0.17383	0.790233	0.219973	0.82589	1
ELK1	Responder:Post	-0.27177	0.959676	-0.283189	0.77703	1
EPCAM	Responder:Post	-0.121007	0.97838	-0.123681	0.90157	1
F12	Responder:Post	0.0522615	0.707702	0.0738468	0.94113	1
F13A1	Responder:Post	0.0522615	0.707702	0.0738468	0.94113	1
FADD	Responder:Post	-0.368015	0.901798	-0.40809	0.68321	1
FCER1A	Responder:Post	-0.345859	0.82752	-0.417946	0.67599	1
FCER1G	Responder:Post	0.16857	0.643071	0.262133	0.79322	1
FCER2	Responder:Post	0.137417	0.963064	0.142687	0.88654	1
FCGR2A	Responder:Post	0.472254	1.08651	0.434651	0.66382	1
FCGR2B	Responder:Post	0.175748	0.878212	0.20012	0.84139	1
FCGR3A	Responder:Post	0.0961988	0.936809	0.102688	0.91821	1
FEZ1	Responder:Post	-0.447855	1.02161	-0.438381	0.66111	1
FLT3	Responder:Post	0.16857	0.643071	0.262133	0.79322	1
FN1	Responder:Post	0.16857	0.643071	0.262133	0.79322	1
FOXJ1	Responder:Post	-0.244301	0.899092	-0.27172	0.78584	1
FPR2	Responder:Post	0.16857	0.643071	0.262133	0.79322	1
FUT5	Responder:Post	0.447253	1.35947	0.32899	0.74216	1
GAGE1	Responder:Post	0.192011	1.04047	0.184543	0.85359	1
GZMA	Responder:Post	0.134121	1.37525	0.0975246	0.92231	1
GZMB	Responder:Post	-0.410925	1.15591	-0.3555	0.72221	1
GZMK	Responder:Post	0.342626	1.09235	0.31366	0.75378	1
GZMM	Responder:Post	0.261399	0.599989	0.435672	0.66307	1
HAMP	Responder:Post	0.236033	1.17167	0.20145	0.84035	1
HCK	Responder:Post	0.0530347	0.79551	0.0666676	0.94685	1
HLA_A	Responder:Post	-0.0335265	0.299289	-0.11202	0.91081	1
HLA_C	Responder:Post	-0.109099	0.382184	-0.285463	0.77529	1
HLA_DMB	Responder:Post	-0.261641	0.962821	-0.271744	0.78582	1
HLA_DQB1	Responder:Post	-0.140915	0.637101	-0.221182	0.82495	1
HLA_DRA	Responder:Post	-0.395078	1.33994	-0.294848	0.76811	1
HSD11B1	Responder:Post	-0.41553	0.916059	-0.453606	0.65011	1
ICAM2	Responder:Post	0.125334	0.361984	0.346241	0.72916	1
ICAM4	Responder:Post	-0.188839	1.04508	-0.180694	0.85661	1
ICOS	Responder:Post	0.0369811	0.295009	0.125356	0.90024	1
IDO1	Responder:Post	0.0522615	0.707702	0.0738468	0.94113	1
IFI27	Responder:Post	-0.0271259	0.545794	-0.0496999	0.96036	1
IFIH1	Responder:Post	0.0880935	1.2075	0.0729555	0.94184	1
IFIT2	Responder:Post	0.0943089	1.27455	0.0739939	0.94102	1
IFITM1	Responder:Post	0.023803	0.386634	0.0615646	0.95091	1
IFNA8	Responder:Post	-0.017805	0.750728	-0.0237169	0.98108	1
IFNAR1	Responder:Post	-0.0794177	1.20352	-0.0659878	0.94739	1
IFNGR1	Responder:Post	-0.282739	0.694586	-0.407061	0.68396	1
IGF2R	Responder:Post	-0.0817499	0.764758	-0.106896	0.91487	1
IKBKB	Responder:Post	0.0847478	1.05943	0.079994	0.93624	1
IKBKE	Responder:Post	-0.135686	0.766249	-0.177079	0.85945	1
IL10	Responder:Post	0.213404	0.818335	0.260778	0.79426	1
IL10RA	Responder:Post	0.0523881	0.278685	0.187983	0.85089	1
IL13RA1	Responder:Post	-0.129152	0.754735	-0.171122	0.86413	1
IL15RA	Responder:Post	-0.262202	1.22674	-0.213739	0.83075	1
IL16	Responder:Post	0.00421067	0.387668	0.0108616	0.99133	1
IL17A	Responder:Post	-0.268567	0.965125	-0.278272	0.7808	1
IL17B	Responder:Post	0.0522615	0.707702	0.0738468	0.94113	1
IL17F	Responder:Post	-0.245549	0.650775	-0.377317	0.70594	1
IL17RB	Responder:Post	0.23941	0.694826	0.344561	0.73042	1
IL19	Responder:Post	-0.100403	0.77347	-0.129809	0.89672	1
IL1A	Responder:Post	0.16857	0.643071	0.262133	0.79322	1
IL1B	Responder:Post	0.16857	0.643071	0.262133	0.79322	1
IL1R2	Responder:Post	-0.0366051	0.851028	-0.0430128	0.96569	1
IL1RAP	Responder:Post	-0.014329	1.06065	-0.0135096	0.98922	1
IL1RL1	Responder:Post	0.0375069	1.05829	0.035441	0.97173	1
IL1RL2	Responder:Post	0.0522615	0.707702	0.0738468	0.94113	1
IL22	Responder:Post	-0.0681381	0.783187	-0.0870011	0.93067	1
IL22RA1	Responder:Post	0.16857	0.643071	0.262133	0.79322	1
IL22RA2	Responder:Post	0.295752	1.05033	0.281581	0.77826	1
IL23A	Responder:Post	0.108615	1.19508	0.0908846	0.92758	1
IL25	Responder:Post	-0.360184	0.958508	-0.375776	0.70708	1
IL2RA	Responder:Post	-0.309218	1.2519	-0.246999	0.80491	1
IL2RG	Responder:Post	0.063804	0.638346	0.0999521	0.92038	1
IL3	Responder:Post	-0.0681381	0.783187	-0.0870011	0.93067	1
IL32	Responder:Post	0.21238	0.655314	0.32409	0.74587	1
IL3RA	Responder:Post	0.123101	0.75504	0.163039	0.87049	1
IL4R	Responder:Post	-0.0577659	0.206028	-0.280379	0.77919	1
IL6R	Responder:Post	-0.491569	1.11245	-0.441879	0.65858	1
IL6ST	Responder:Post	-0.0354093	0.337877	-0.1048	0.91653	1
IL7R	Responder:Post	-0.0543063	0.439679	-0.123513	0.9017	1
IL8	Responder:Post	-0.445906	1.2309	-0.36226	0.71716	1
ILF3	Responder:Post	-0.0225353	0.307963	-0.0731754	0.94167	1
IRF3	Responder:Post	0.0613213	0.92134	0.0665567	0.94693	1
IRF4	Responder:Post	-0.00169451	0.747612	-0.00226657	0.99819	1
IRGM	Responder:Post	-0.0516346	0.528223	-0.0977515	0.92213	1
ISG15	Responder:Post	0.335986	1.12211	0.299422	0.76462	1
ITGA2	Responder:Post	-0.0681381	0.783187	-0.0870011	0.93067	1
ITGA4	Responder:Post	0.0671124	0.408325	0.16436	0.86945	1
ITGA6	Responder:Post	-0.0610277	0.490108	-0.124519	0.9009	1
ITGAE	Responder:Post	-0.15642	1.02604	-0.15245	0.87883	1
ITGAM	Responder:Post	0.385363	0.891955	0.432043	0.66571	1
ITGB1	Responder:Post	0.0828712	0.568666	0.145729	0.88414	1
ITGB2	Responder:Post	-0.138483	0.476382	-0.290697	0.77128	1
ITGB4	Responder:Post	0.00270156	0.826212	0.00326981	0.99739	1
KIR3DL1	Responder:Post	-0.207353	0.771941	-0.268613	0.78823	1
KIR3DL2	Responder:Post	0.157572	0.813932	0.193594	0.84649	1
KIT	Responder:Post	0.0538233	0.947975	0.0567771	0.95472	1
KLRB1	Responder:Post	0.0546436	0.555624	0.0983465	0.92166	1
KLRC2	Responder:Post	0.23941	0.694826	0.344561	0.73042	1
LAIR2	Responder:Post	-0.0488549	0.971667	-0.0502794	0.9599	1
LAMP1	Responder:Post	0.0316568	0.21907	0.144506	0.8851	1
LCK	Responder:Post	-0.0414487	0.368612	-0.112445	0.91047	1
LCN2	Responder:Post	0.347404	0.834847	0.416129	0.67732	1
LILRA1	Responder:Post	0.0564359	1.08256	0.0521317	0.95842	1
LRRN3	Responder:Post	-0.171001	1.4666	-0.116597	0.90718	1
LTB	Responder:Post	-0.147304	0.492128	-0.299321	0.76469	1
LTBR	Responder:Post	0.175748	0.878212	0.20012	0.84139	1
LTF	Responder:Post	0.16857	0.643071	0.262133	0.79322	1
LY9	Responder:Post	0.115992	0.379879	0.30534	0.76011	1
MAF	Responder:Post	0.123493	0.450409	0.27418	0.78395	1
MAGEA12	Responder:Post	0.16857	0.643071	0.262133	0.79322	1
MAGEA4	Responder:Post	0.16857	0.643071	0.262133	0.79322	1
MAGEC2	Responder:Post	-0.0688899	0.871914	-0.0790099	0.93702	1
MAP2K2	Responder:Post	-0.0289081	0.331973	-0.0870797	0.93061	1
MAP3K1	Responder:Post	0.0246657	0.182384	0.135241	0.89242	1
MAP3K5	Responder:Post	-0.0257694	0.282872	-0.0910991	0.92741	1
MAP4K2	Responder:Post	-0.116649	0.268515	-0.434424	0.66398	1
MAPK11	Responder:Post	0.281108	0.723213	0.388694	0.6975	1
MAPK3	Responder:Post	0.0513741	1.13478	0.0452722	0.96389	1
MAPKAPK2	Responder:Post	0.118844	0.454251	0.261626	0.79361	1
MASP1	Responder:Post	-0.059322	0.848295	-0.0699308	0.94425	1
MASP2	Responder:Post	-0.211196	0.941511	-0.224315	0.82251	1
MAVS	Responder:Post	0.327493	0.830068	0.394537	0.69318	1
MBL2	Responder:Post	-0.107445	0.809324	-0.132759	0.89438	1
MFGE8	Responder:Post	-0.0845154	0.812349	-0.104038	0.91714	1
MICA	Responder:Post	-0.452288	1.06708	-0.423855	0.67167	1
MIF	Responder:Post	-0.0386844	0.290101	-0.133348	0.89392	1
MNX1	Responder:Post	0.23941	0.694826	0.344561	0.73042	1
MS4A2	Responder:Post	0.0539402	0.982136	0.0549213	0.9562	1
MSR1	Responder:Post	-0.371946	0.816381	-0.455604	0.64867	1
MST1R	Responder:Post	-0.24006	0.653871	-0.367136	0.71352	1
MX1	Responder:Post	0.0366639	0.339842	0.107885	0.91409	1
MYD88	Responder:Post	0.0463927	0.276456	0.167812	0.86673	1
NCF4	Responder:Post	0.0687571	1.24227	0.0553479	0.95586	1
NCR1	Responder:Post	-0.017805	0.750728	-0.0237169	0.98108	1
NFATC1	Responder:Post	0.0673355	0.368284	0.182836	0.85493	1
NFATC2	Responder:Post	0.0600862	0.16379	0.36685	0.71373	1
NFATC4	Responder:Post	-0.13973	0.831258	-0.168094	0.86651	1
NLRC5	Responder:Post	-0.0800306	0.300739	-0.266113	0.79015	1
NLRP3	Responder:Post	-0.131175	0.787865	-0.166494	0.86777	1
NOD1	Responder:Post	-0.305174	1.01649	-0.300222	0.76401	1
NRP1	Responder:Post	0.0522615	0.707702	0.0738468	0.94113	1
PASD1	Responder:Post	-0.207353	0.771941	-0.268613	0.78823	1
PAX5	Responder:Post	0.152878	0.924789	0.165311	0.8687	1
PBK	Responder:Post	0.0522615	0.707702	0.0738468	0.94113	1
PDGFC	Responder:Post	-0.017805	0.750728	-0.0237169	0.98108	1
PDGFRB	Responder:Post	0.263253	0.890181	0.29573	0.76744	1
PECAM1	Responder:Post	-0.246424	1.1252	-0.219005	0.82665	1
PIK3CD	Responder:Post	-0.0449788	0.285566	-0.157508	0.87484	1
PIK3CG	Responder:Post	-0.349401	0.878039	-0.397933	0.69068	1
PLA2G1B	Responder:Post	-0.017805	0.750728	-0.0237169	0.98108	1
PLAUR	Responder:Post	0.36516	0.941097	0.388015	0.698	1
PNMA1	Responder:Post	0.314718	1.08151	0.291	0.77105	1
POU2AF1	Responder:Post	0.23941	0.694826	0.344561	0.73042	1
POU2F2	Responder:Post	0.380429	1.08365	0.351063	0.72554	1
PPBP	Responder:Post	-0.109178	0.643106	-0.169767	0.86519	1
PRM1	Responder:Post	0.0522615	0.707702	0.0738468	0.94113	1
PSEN1	Responder:Post	0.0351174	0.141672	0.247878	0.80423	1
PSMB8	Responder:Post	-0.0222298	0.29603	-0.0750931	0.94014	1
PTGS2	Responder:Post	-0.0681381	0.783187	-0.0870011	0.93067	1
PTPRC	Responder:Post	0.080685	0.523491	0.154129	0.87751	1
PVR	Responder:Post	-0.40559	1.02334	-0.396341	0.69185	1
RELA	Responder:Post	0.116071	0.584046	0.198737	0.84247	1
REPS1	Responder:Post	0.0276324	0.240718	0.114792	0.90861	1
RIPK2	Responder:Post	-0.0492823	0.771035	-0.0639171	0.94904	1
RPS6	Responder:Post	0.0750838	0.31178	0.240823	0.80969	1
RUNX1	Responder:Post	0.0039917	0.368636	0.0108283	0.99136	1
S100A12	Responder:Post	0.16857	0.643071	0.262133	0.79322	1
S100B	Responder:Post	0.0530347	0.79551	0.0666676	0.94685	1
SAA1	Responder:Post	-0.0370462	1.00431	-0.0368871	0.97058	1
SELE	Responder:Post	0.123101	0.75504	0.163039	0.87049	1
SELL	Responder:Post	0.00306497	0.727395	0.00421363	0.99664	1
SELPLG	Responder:Post	-0.00196839	0.569893	-0.00345397	0.99724	1
SEMG1	Responder:Post	0.213404	0.818335	0.260778	0.79426	1
SERPING1	Responder:Post	-0.226476	0.870261	-0.260239	0.79468	1
SIGLEC1	Responder:Post	0.379452	0.849356	0.446753	0.65505	1
SLC11A1	Responder:Post	0.0539402	0.982136	0.0549213	0.9562	1
SMAD3	Responder:Post	-0.0277898	0.26682	-0.104152	0.91705	1
SMPD3	Responder:Post	0.0522615	0.707702	0.0738468	0.94113	1
SPACA3	Responder:Post	0.246771	1.32904	0.185677	0.8527	1
SPANXB1	Responder:Post	0.16857	0.643071	0.262133	0.79322	1
SPN	Responder:Post	-0.396054	1.25714	-0.315044	0.75273	1
SPP1	Responder:Post	0.00270156	0.826212	0.00326981	0.99739	1
ST6GAL1	Responder:Post	0.195058	1.31754	0.148047	0.88231	1
STAT2	Responder:Post	-0.0147832	0.372888	-0.0396451	0.96838	1
STAT6	Responder:Post	-0.146427	0.401219	-0.364955	0.71514	1
SYCP1	Responder:Post	0.213404	0.818335	0.260778	0.79426	1
SYK	Responder:Post	0.16857	0.643071	0.262133	0.79322	1
SYT17	Responder:Post	0.23941	0.694826	0.344561	0.73042	1
TAB1	Responder:Post	-0.0896414	0.990144	-0.0905337	0.92786	1
TAL1	Responder:Post	0.379452	0.849356	0.446753	0.65505	1
TAP1	Responder:Post	-0.093226	0.277021	-0.336531	0.73647	1
TAP2	Responder:Post	-0.0439165	0.281076	-0.156244	0.87584	1
TAPBP	Responder:Post	-0.0100188	0.264828	-0.0378315	0.96982	1
TBK1	Responder:Post	-0.213838	1.05171	-0.203324	0.83888	1
TBX21	Responder:Post	0.449227	1.21698	0.369133	0.71203	1
TCF7	Responder:Post	0.021168	0.456203	0.0464003	0.96299	1
TGFB2	Responder:Post	0.0443844	1.06724	0.0415881	0.96683	1
THBS1	Responder:Post	-0.0963876	0.862358	-0.111772	0.911	1
TIGIT	Responder:Post	0.0788909	1.15843	0.0681015	0.9457	1
TLR1	Responder:Post	0.0585011	0.33736	0.173408	0.86233	1
TLR10	Responder:Post	-0.0129041	1.04465	-0.0123526	0.99014	1
TMEFF2	Responder:Post	-0.0688899	0.871914	-0.0790099	0.93702	1
TNFRSF11A	Responder:Post	0.329712	0.763131	0.432052	0.6657	1
TNFRSF12A	Responder:Post	-0.640342	1.42786	-0.448462	0.65382	1
TNFRSF13C	Responder:Post	0.210366	0.874787	0.240477	0.80996	1
TNFRSF18	Responder:Post	0.261045	1.29174	0.202088	0.83985	1
TNFRSF1A	Responder:Post	-0.16555	1.00633	-0.164508	0.86933	1
TNFRSF1B	Responder:Post	0.169593	0.872429	0.194392	0.84587	1
TNFRSF9	Responder:Post	0.123101	0.75504	0.163039	0.87049	1
TNFSF10	Responder:Post	0.130467	0.763873	0.170797	0.86438	1
TNFSF11	Responder:Post	0.244797	0.915888	0.267279	0.78925	1
TNFSF12	Responder:Post	-0.191573	0.908181	-0.210942	0.83293	1
TNFSF13	Responder:Post	0.347481	1.07541	0.323115	0.74661	1
TNFSF13B	Responder:Post	-0.210367	0.953161	-0.220704	0.82532	1
TNFSF15	Responder:Post	0.103763	0.828986	0.125169	0.90039	1
TNFSF18	Responder:Post	0.16857	0.643071	0.262133	0.79322	1
TP53	Responder:Post	-0.0353788	0.689099	-0.0513407	0.95905	1
TPSAB1	Responder:Post	0.0522615	0.707702	0.0738468	0.94113	1
TPTE	Responder:Post	0.152878	0.924789	0.165311	0.8687	1
TRAF3	Responder:Post	-0.275801	0.673796	-0.409324	0.6823	1
TREM1	Responder:Post	0.16857	0.643071	0.262133	0.79322	1
TREM2	Responder:Post	0.16857	0.643071	0.262133	0.79322	1
TYK2	Responder:Post	-0.0709904	0.23561	-0.301304	0.76318	1
ULBP2	Responder:Post	0.309884	0.910587	0.340312	0.73362	1
VCAM1	Responder:Post	0.23941	0.694826	0.344561	0.73042	1
VEGFC	Responder:Post	0.329712	0.763131	0.432052	0.6657	1
ZNF205	Responder:Post	0.00270156	0.826212	0.00326981	0.99739	1

## Sheet: Patient.Treg
Gene	Variable	Estimate	Std..Error	t.value	p.value	adjust.p
IGF1R	patient-Responder	-2.17881	0.722918	-3.01391	0.00258	0.02749
ECSIT	patient-Responder	-2.39122	0.919669	-2.60009	0.00932	0.0932
CCND3	patient-Responder	-1.39641	0.567866	-2.45904	0.01393	0.13513
ITGA4	patient-Responder	-0.828331	0.343472	-2.41164	0.01588	0.15253
C1QBP	patient-Responder	-0.523674	0.217495	-2.40776	0.01605	0.15366
RELA	patient-Responder	-1.64205	0.715069	-2.29635	0.02166	0.20015
MERTK	patient-Responder	2.06239	0.900014	2.2915	0.02193	0.20137
CD7	patient-Responder	-0.421949	0.185046	-2.28024	0.02259	0.20613
CREB1	patient-Responder	-1.02373	0.456604	-2.24206	0.02496	0.22288
TXNIP	patient-Responder	-0.900857	0.40176	-2.24228	0.02494	0.22288
LAMP3	patient-Responder	1.29994	0.59579	2.18188	0.02912	0.25689
PIN1	patient-Responder	-0.319342	0.149549	-2.13537	0.03273	0.28538
CXCR5	patient-Responder	1.71893	0.808074	2.1272	0.0334	0.28769
ITGAL	patient-Responder	-0.515005	0.242806	-2.12105	0.03392	0.29046
BCL2	patient-Responder	-0.908143	0.431179	-2.10619	0.03519	0.29958
SMAD3	patient-Responder	-0.679021	0.323633	-2.09812	0.03589	0.30453
CARD11	patient-Responder	-1.03044	0.493678	-2.08727	0.03686	0.31018
TCF7	patient-Responder	-0.642847	0.32076	-2.00414	0.04506	0.36419
RUNX1	patient-Responder	-0.869475	0.434993	-1.99883	0.04563	0.36705
IRAK4	patient-Responder	-0.897268	0.452513	-1.98285	0.04738	0.3792
HLA_DPB1	patient-Responder	-0.465728	0.240076	-1.93992	0.05239	0.40794
KLRB1	patient-Responder	-0.599331	0.309638	-1.93558	0.05292	0.41097
CD63	patient-Responder	-0.908684	0.469931	-1.93365	0.05316	0.41119
PNMA1	patient-Responder	-1.60234	0.837173	-1.91399	0.05562	0.42516
IFNAR2	patient-Responder	-0.516531	0.270821	-1.90728	0.05648	0.42948
HLA_DPA1	patient-Responder	-0.412503	0.218205	-1.89044	0.0587	0.44405
BCL6	patient-Responder	1.50592	0.797406	1.88853	0.05896	0.44487
PSMB9	patient-Responder	-0.63236	0.336005	-1.88199	0.05984	0.44918
ADA	patient-Responder	-0.319553	0.190921	-1.67374	0.09418	0.45357
AKT3	patient-Responder	-0.780812	0.462353	-1.68878	0.09126	0.45357
ATG5	patient-Responder	-0.316933	0.197092	-1.60805	0.10782	0.45357
BAX	patient-Responder	-0.415777	0.264639	-1.57111	0.11616	0.45357
BCL2L1	patient-Responder	-0.85307	0.492199	-1.73318	0.08306	0.45357
CASP1	patient-Responder	-0.817824	0.501892	-1.62948	0.10321	0.45357
CCR5	patient-Responder	-1.30475	0.832226	-1.56779	0.11693	0.45357
CD200	patient-Responder	1.1152	0.619145	1.80119	0.07167	0.45357
CD27	patient-Responder	-0.696908	0.408048	-1.70791	0.08765	0.45357
CD3E	patient-Responder	-0.526218	0.334647	-1.57246	0.11584	0.45357
CD3G	patient-Responder	-0.38487	0.234739	-1.63957	0.1011	0.45357
CD96	patient-Responder	-0.470076	0.281529	-1.66973	0.09497	0.45357
DOCK9	patient-Responder	-1.02895	0.58882	-1.74748	0.08055	0.45357
IFITM2	patient-Responder	-0.469875	0.281029	-1.67198	0.09453	0.45357
IGF2R	patient-Responder	-1.06765	0.626228	-1.7049	0.08821	0.45357
IL1RAP	patient-Responder	-1.40008	0.874267	-1.60143	0.10928	0.45357
IL2	patient-Responder	0.700127	0.43737	1.60077	0.10943	0.45357
IL2RG	patient-Responder	-0.610198	0.341068	-1.78908	0.0736	0.45357
IRF3	patient-Responder	-0.956922	0.610847	-1.56655	0.11722	0.45357
ITGA5	patient-Responder	-0.42303	0.23067	-1.83392	0.06667	0.45357
ITGB1	patient-Responder	-0.620982	0.363977	-1.7061	0.08799	0.45357
ITGB2	patient-Responder	-0.5845	0.370663	-1.57691	0.11482	0.45357
LAIR2	patient-Responder	1.537	0.836336	1.83778	0.06609	0.45357
MAP3K7	patient-Responder	-0.400478	0.220205	-1.81866	0.06896	0.45357
MAP4K2	patient-Responder	-0.29847	0.171782	-1.7375	0.0823	0.45357
NCF4	patient-Responder	-0.955159	0.586574	-1.62837	0.10345	0.45357
NFATC3	patient-Responder	-0.430224	0.245897	-1.74961	0.08018	0.45357
PIK3CD	patient-Responder	-0.447509	0.25061	-1.78568	0.07415	0.45357
REPS1	patient-Responder	-0.302005	0.176193	-1.71406	0.08652	0.45357
SMAD2	patient-Responder	-0.855055	0.467606	-1.82858	0.06746	0.45357
SPACA3	patient-Responder	1.22384	0.724056	1.69025	0.09098	0.45357
STAT5B	patient-Responder	-0.567785	0.359764	-1.57822	0.11452	0.45357
TAPBP	patient-Responder	-0.214808	0.134263	-1.59991	0.10962	0.45357
TIGIT	patient-Responder	-0.549632	0.341736	-1.60835	0.10776	0.45357
TNFRSF10B	patient-Responder	-1.27207	0.773355	-1.64488	0.1	0.45357
TNFRSF1B	patient-Responder	-0.554769	0.322054	-1.7226	0.08496	0.45357
TP53	patient-Responder	-0.412813	0.247035	-1.67107	0.09471	0.45357
CHUK	patient-Responder	-1.60585	1.0374	-1.54797	0.12163	0.4594
FUT5	patient-Responder	1.32948	0.859403	1.54698	0.12187	0.4594
ATG7	patient-Responder	-1.33266	0.862612	-1.54492	0.12237	0.45959
MAVS	patient-Responder	-1.09106	0.706328	-1.5447	0.12242	0.45959
PRF1	patient-Responder	-0.862305	0.562715	-1.5324	0.12542	0.46653
IL7R	patient-Responder	-0.505696	0.330573	-1.52976	0.12608	0.46839
OAS3	patient-Responder	1.5121	0.989633	1.52795	0.12653	0.46916
LCP1	patient-Responder	-0.502267	0.330554	-1.51947	0.12864	0.47368
MAP2K2	patient-Responder	-0.406568	0.267455	-1.52013	0.12848	0.47368
TNFSF12	patient-Responder	-0.766169	0.505164	-1.51667	0.12935	0.4751
CYFIP2	patient-Responder	-0.375037	0.247916	-1.51276	0.13034	0.47599
STAT6	patient-Responder	-0.443718	0.294106	-1.5087	0.13138	0.47645
CDKN1A	patient-Responder	1.36877	0.911059	1.5024	0.13299	0.47996
AMICA1	patient-Responder	-0.44538	0.297063	-1.49927	0.1338	0.48127
CD4	patient-Responder	-0.409153	0.273287	-1.49715	0.13435	0.48127
MAPK1	patient-Responder	-0.352429	0.235119	-1.49894	0.13389	0.48127
SIGIRR	patient-Responder	-0.400057	0.268142	-1.49196	0.13571	0.48127
FCGR2A	patient-Responder	-0.902858	0.608419	-1.48394	0.13782	0.48603
NUP107	patient-Responder	0.83827	0.569375	1.47226	0.14095	0.49152
TLR2	patient-Responder	1.69861	1.15745	1.46755	0.14223	0.49383
GZMH	patient-Responder	0.812557	0.559619	1.45198	0.14651	0.50449
HMGB1	patient-Responder	-0.771177	0.533204	-1.44631	0.14809	0.50813
TFEB	patient-Responder	1.38617	0.963704	1.43838	0.15033	0.51461
ATF2	patient-Responder	-0.340306	0.238984	-1.42397	0.15446	0.52384
TNFRSF12A	patient-Responder	1.15924	0.815578	1.42137	0.15521	0.52455
TYK2	patient-Responder	-0.286947	0.202621	-1.41617	0.15672	0.52769
TNFRSF10C	patient-Responder	0.84424	0.599142	1.40908	0.15881	0.53169
ITGAM	patient-Responder	-0.945724	0.672402	-1.40649	0.15958	0.53193
HLA_DRA	patient-Responder	-0.321706	0.230569	-1.39527	0.16294	0.53822
LCK	patient-Responder	-0.379432	0.271711	-1.39646	0.16258	0.53822
ST6GAL1	patient-Responder	-1.13607	0.813138	-1.39715	0.16237	0.53822
NFATC2	patient-Responder	-0.273267	0.196225	-1.39262	0.16374	0.54025
CD2	patient-Responder	-0.681228	0.490755	-1.38812	0.1651	0.54084
ICAM3	patient-Responder	-0.254689	0.186067	-1.3688	0.17106	0.55438
TAB1	patient-Responder	-0.828497	0.604629	-1.37026	0.17061	0.55438
IL11RA	patient-Responder	-0.825958	0.60618	-1.36256	0.17302	0.55825
ATF1	patient-Responder	-0.798979	0.59958	-1.33257	0.18267	0.56052
BCL10	patient-Responder	-0.28415	0.226606	-1.25394	0.20986	0.56052
BID	patient-Responder	0.786391	0.680754	1.15518	0.24802	0.56052
C1R	patient-Responder	1.05928	0.882887	1.19979	0.23022	0.56052
CD38	patient-Responder	-1.20261	0.887752	-1.35467	0.17552	0.56052
CD48	patient-Responder	-0.366459	0.280165	-1.30801	0.19087	0.56052
CD84	patient-Responder	-0.335524	0.289637	-1.15843	0.24669	0.56052
CD97	patient-Responder	-0.364416	0.306514	-1.1889	0.23448	0.56052
CTSS	patient-Responder	-0.273694	0.221194	-1.23735	0.21596	0.56052
CX3CL1	patient-Responder	0.755158	0.656147	1.1509	0.24977	0.56052
CXCR6	patient-Responder	-1.06196	0.926486	-1.14623	0.2517	0.56052
EWSR1	patient-Responder	-0.250705	0.218091	-1.14954	0.25033	0.56052
FEZ1	patient-Responder	0.726428	0.605814	1.19909	0.23049	0.56052
FOS	patient-Responder	0.535803	0.415604	1.28921	0.19732	0.56052
HLA_C	patient-Responder	-0.523793	0.438048	-1.19574	0.2318	0.56052
IFNGR1	patient-Responder	-0.699864	0.61705	-1.13421	0.25671	0.56052
IL16	patient-Responder	-0.359496	0.30053	-1.19621	0.23162	0.56052
IL18RAP	patient-Responder	-0.472801	0.413441	-1.14358	0.2528	0.56052
IL21R	patient-Responder	0.739761	0.557897	1.32598	0.18485	0.56052
IL6R	patient-Responder	-0.806922	0.599038	-1.34703	0.17797	0.56052
ITGAE	patient-Responder	-1.08744	0.938561	-1.15862	0.24661	0.56052
KIR_Inhibiting_Subgroup_2	patient-Responder	-1.32047	1.06359	-1.24152	0.21441	0.56052
LY9	patient-Responder	-0.334131	0.2608	-1.28118	0.20013	0.56052
MAP2K4	patient-Responder	-1.21826	0.919662	-1.32468	0.18528	0.56052
MAPK14	patient-Responder	-0.293062	0.2485	-1.17932	0.23827	0.56052
MAPK3	patient-Responder	-0.76585	0.605663	-1.26448	0.20606	0.56052
MFGE8	patient-Responder	-0.35246	0.287878	-1.22434	0.22083	0.56052
MR1	patient-Responder	-1.08958	0.831214	-1.31083	0.18992	0.56052
PSMB10	patient-Responder	-0.285511	0.236845	-1.20548	0.22802	0.56052
PSMB7	patient-Responder	-0.287269	0.223678	-1.2843	0.19904	0.56052
SERPING1	patient-Responder	0.869777	0.678458	1.28199	0.19985	0.56052
SOCS1	patient-Responder	0.379933	0.324792	1.16977	0.24209	0.56052
STAT4	patient-Responder	-0.836768	0.639835	-1.30779	0.19095	0.56052
TREM2	patient-Responder	0.763292	0.574999	1.32747	0.18435	0.56052
ZAP70	patient-Responder	-0.207791	0.165325	-1.25686	0.2088	0.56052
SBNO2	patient-Responder	0.373453	0.331123	1.12784	0.25939	0.56524
PIK3CG	patient-Responder	-0.5797	0.521093	-1.11247	0.26594	0.57564
HLA_E	patient-Responder	-0.340688	0.30661	-1.11115	0.26651	0.57639
ETS1	patient-Responder	-0.467308	0.422364	-1.10641	0.26855	0.57872
MAPK8	patient-Responder	0.908568	0.835026	1.08807	0.27656	0.59205
IRAK1	patient-Responder	-0.312491	0.289582	-1.07911	0.28054	0.59663
IKBKE	patient-Responder	-0.809591	0.75791	-1.06819	0.28544	0.60617
CD47	patient-Responder	-0.273374	0.256815	-1.06448	0.28711	0.60795
TNFRSF4	patient-Responder	0.950377	0.898969	1.05719	0.29043	0.61167
IL15RA	patient-Responder	1.01365	0.961981	1.05371	0.29202	0.61326
ITGA6	patient-Responder	-0.588534	0.558683	-1.05343	0.29214	0.61326
NLRC5	patient-Responder	-0.147213	0.140299	-1.04928	0.29405	0.61594
TNFRSF14	patient-Responder	-0.324874	0.311252	-1.04377	0.29659	0.61929
HLA_DRB4	patient-Responder	1.12555	1.08428	1.03807	0.29924	0.62284
IRAK2	patient-Responder	0.700127	0.675874	1.03588	0.30026	0.62358
ARG2	patient-Responder	0.784922	0.758297	1.03511	0.30062	0.62389
TAP2	patient-Responder	-0.306795	0.29829	-1.02851	0.30371	0.62849
DDX43	patient-Responder	0.422006	0.415987	1.01447	0.31036	0.63821
KLRK1	patient-Responder	0.962186	0.951035	1.01173	0.31167	0.63955
FLT3LG	patient-Responder	-0.311078	0.311115	-0.999881	0.31737	0.64719
TNFRSF18	patient-Responder	0.669686	0.669801	0.999828	0.31739	0.64719
CD79B	patient-Responder	-0.592532	0.599013	-0.989181	0.32257	0.65422
GTF3C1	patient-Responder	-0.180202	0.182412	-0.987885	0.32321	0.65494
LTB	patient-Responder	-0.360963	0.365839	-0.986671	0.3238	0.65494
IFIT1	patient-Responder	0.743504	0.754238	0.985768	0.32425	0.65523
CD5	patient-Responder	0.161239	0.164308	0.981327	0.32643	0.65691
CD68	patient-Responder	0.834492	0.86273	0.967269	0.33341	0.66865
HLA_B	patient-Responder	-0.384435	0.400144	-0.960743	0.33668	0.67428
MUC1	patient-Responder	-0.483611	0.504585	-0.958432	0.33784	0.67497
ANP32B	patient-Responder	-0.29318	0.307417	-0.953688	0.34024	0.67677
CD58	patient-Responder	-0.319734	0.335142	-0.954027	0.34007	0.67677
TIRAP	patient-Responder	-0.521341	0.546968	-0.953147	0.34052	0.67687
ITCH	patient-Responder	-0.274699	0.28965	-0.948381	0.34294	0.67937
SELL	patient-Responder	-0.386319	0.407287	-0.948517	0.34287	0.67937
TNFAIP3	patient-Responder	-0.347638	0.371126	-0.93671	0.34891	0.68839
TRAF6	patient-Responder	-0.409345	0.440137	-0.930039	0.35235	0.6933
ALCAM	patient-Responder	0.704577	0.760903	0.925975	0.35446	0.69558
ATG10	patient-Responder	-0.723013	0.785842	-0.92005	0.35755	0.69922
RELB	patient-Responder	0.954223	1.0381	0.919199	0.35799	0.69922
MX1	patient-Responder	0.289977	0.316909	0.915018	0.36018	0.70256
EGR1	patient-Responder	0.999324	1.09431	0.913198	0.36114	0.70384
ICAM2	patient-Responder	-0.231128	0.253725	-0.91094	0.36233	0.70474
FAS	patient-Responder	0.342485	0.377689	0.90679	0.36452	0.7071
CDK1	patient-Responder	0.723308	0.800231	0.903874	0.36606	0.70929
MAP3K1	patient-Responder	-0.206506	0.229595	-0.899437	0.36842	0.71132
PVR	patient-Responder	-0.485819	0.54294	-0.894793	0.3709	0.71393
CD274	patient-Responder	-0.472801	0.528933	-0.893877	0.37139	0.7144
NCR1	patient-Responder	-0.496011	0.557461	-0.889768	0.37359	0.71674
CD3D	patient-Responder	-0.323559	0.364304	-0.888156	0.37446	0.71794
BST1	patient-Responder	0.326162	0.370394	0.880581	0.37854	0.72045
C5	patient-Responder	0.326162	0.370394	0.880581	0.37854	0.72045
C7	patient-Responder	0.326162	0.370394	0.880581	0.37854	0.72045
CXCL2	patient-Responder	0.326162	0.370394	0.880581	0.37854	0.72045
ELK1	patient-Responder	-0.778099	0.882675	-0.881523	0.37803	0.72045
MIF	patient-Responder	-0.277042	0.31853	-0.869753	0.38444	0.72847
HLA_DRB3	patient-Responder	-0.181245	0.20964	-0.864554	0.38728	0.73242
IFI16	patient-Responder	-0.315339	0.368933	-0.854732	0.3927	0.7398
IFIT2	patient-Responder	0.646064	0.758542	0.851719	0.39437	0.74112
VEGFC	patient-Responder	0.383944	0.453634	0.846373	0.39734	0.74565
CD99	patient-Responder	-0.217911	0.258001	-0.844615	0.39833	0.74607
CX3CR1	patient-Responder	-0.461162	0.545702	-0.84508	0.39807	0.74607
FUT7	patient-Responder	-0.771894	0.931002	-0.829101	0.40705	0.7561
IL10RA	patient-Responder	-0.294039	0.355303	-0.827573	0.40791	0.75651
SH2B2	patient-Responder	-0.424383	0.512715	-0.827717	0.40783	0.75651
TFRC	patient-Responder	-0.200261	0.242972	-0.824217	0.40982	0.75835
HLA_DOB	patient-Responder	0.887392	1.08173	0.820342	0.41202	0.76194
PSMD7	patient-Responder	-0.235405	0.287969	-0.817467	0.41366	0.76449
STAT1	patient-Responder	-0.379827	0.465007	-0.816819	0.41403	0.76469
NOD2	patient-Responder	-0.730333	0.898203	-0.813104	0.41616	0.76716
IL7	patient-Responder	0.750792	0.939747	0.79893	0.42433	0.77781
IFNL2	patient-Responder	-0.493809	0.622339	-0.793472	0.4275	0.78263
ANXA1	patient-Responder	-0.345287	0.436381	-0.791251	0.4288	0.78436
CTSW	patient-Responder	-0.790581	1.00392	-0.787494	0.43099	0.78567
EP300	patient-Responder	-0.174887	0.222103	-0.787414	0.43104	0.78567
IL32	patient-Responder	-0.346461	0.439752	-0.787854	0.43078	0.78567
IL4R	patient-Responder	-0.176141	0.228131	-0.772107	0.44005	0.7981
BST2	patient-Responder	-0.541532	0.715266	-0.757105	0.44899	0.8073
CD33	patient-Responder	0.326162	0.430428	0.757763	0.44859	0.8073
CD40LG	patient-Responder	-0.697101	0.920536	-0.757277	0.44888	0.8073
CMA1	patient-Responder	0.326162	0.430428	0.757763	0.44859	0.8073
PSEN2	patient-Responder	0.326162	0.430428	0.757763	0.44859	0.8073
PECAM1	patient-Responder	-0.521341	0.694383	-0.750797	0.45277	0.8111
AICDA	patient-Responder	0.357642	0.479622	0.745676	0.45586	0.81416
CCL11	patient-Responder	0.357642	0.479622	0.745676	0.45586	0.81416
ICAM4	patient-Responder	0.400979	0.538042	0.745255	0.45612	0.81416
TLR6	patient-Responder	0.455477	0.611218	0.745196	0.45615	0.81416
C1QA	patient-Responder	0.383944	0.516279	0.743675	0.45707	0.81512
TRAF2	patient-Responder	-0.172513	0.232064	-0.743384	0.45725	0.81512
KLRG1	patient-Responder	-0.581417	0.784437	-0.74119	0.45858	0.81699
CD53	patient-Responder	-0.249363	0.337396	-0.73908	0.45986	0.81828
CD70	patient-Responder	0.696679	0.949931	0.7334	0.46331	0.82291
PTPRC	patient-Responder	-0.265533	0.36184	-0.733842	0.46304	0.82291
CEBPB	patient-Responder	-0.666723	0.913341	-0.729983	0.4654	0.82412
GZMK	patient-Responder	0.836583	1.1452	0.730509	0.46508	0.82412
SLAMF6	patient-Responder	-0.733914	1.0097	-0.726861	0.46731	0.8255
CXCR4	patient-Responder	-0.362464	0.501539	-0.722702	0.46986	0.828
IL34	patient-Responder	0.326162	0.456194	0.714964	0.47463	0.83238
IRF4	patient-Responder	-0.141182	0.197425	-0.715114	0.47454	0.83238
RPS6	patient-Responder	-0.272648	0.381252	-0.715138	0.47452	0.83238
IFNAR1	patient-Responder	0.690491	0.966485	0.714436	0.47496	0.83244
LY96	patient-Responder	0.64025	0.898783	0.712353	0.47625	0.83372
IL1R1	patient-Responder	0.400979	0.565797	0.708697	0.47851	0.83614
PYCARD	patient-Responder	0.658996	0.931303	0.707606	0.47919	0.83614
BATF	patient-Responder	-0.580664	0.825389	-0.703504	0.48174	0.8386
CHIT1	patient-Responder	0.406658	0.577736	0.703883	0.48151	0.8386
IKBKG	patient-Responder	-0.175888	0.251728	-0.698723	0.48473	0.84201
MAGEA1	patient-Responder	0.326162	0.468267	0.696531	0.4861	0.84288
MST1R	patient-Responder	0.326162	0.468267	0.696531	0.4861	0.84288
PSMB8	patient-Responder	-0.237347	0.340986	-0.696061	0.48639	0.84288
CREB5	patient-Responder	0.383944	0.55492	0.691889	0.48901	0.84537
NFKBIA	patient-Responder	-0.312594	0.451702	-0.692035	0.48892	0.84537
MAF	patient-Responder	-0.215295	0.314398	-0.684785	0.49348	0.85083
CD59	patient-Responder	-0.186776	0.274422	-0.680615	0.49612	0.85462
HLA_DMA	patient-Responder	-0.431063	0.633732	-0.680197	0.49638	0.85462
DEFB1	patient-Responder	0.357642	0.528242	0.677042	0.49838	0.85604
DMBT1	patient-Responder	0.357642	0.528242	0.677042	0.49838	0.85604
PMCH	patient-Responder	-0.493809	0.730527	-0.675962	0.49906	0.8562
CD6	patient-Responder	-0.122631	0.18244	-0.672173	0.50147	0.85965
CR2	patient-Responder	0.682385	1.01703	0.670956	0.50225	0.85965
TNFRSF8	patient-Responder	0.342485	0.511513	0.669552	0.50314	0.86067
FCER1G	patient-Responder	0.400979	0.60318	0.664775	0.50619	0.86387
GPI	patient-Responder	-0.152777	0.2306	-0.662523	0.50764	0.86583
CCR3	patient-Responder	0.459267	0.703784	0.652567	0.51404	0.87522
IL6ST	patient-Responder	-0.151453	0.232264	-0.652074	0.51435	0.87523
JAK1	patient-Responder	-0.170968	0.264554	-0.646252	0.51812	0.87858
MICB	patient-Responder	0.389143	0.606647	0.641466	0.52122	0.88332
TBX21	patient-Responder	0.639951	0.999485	0.640281	0.52199	0.88411
CD46	patient-Responder	-0.158574	0.248821	-0.6373	0.52393	0.88637
CXCL16	patient-Responder	0.326162	0.517954	0.629712	0.52888	0.89113
IFI35	patient-Responder	-0.573661	0.910196	-0.63026	0.52852	0.89113
NT5E	patient-Responder	0.326162	0.517954	0.629712	0.52888	0.89113
CD44	patient-Responder	-0.178427	0.284268	-0.627672	0.53022	0.89236
IKBKB	patient-Responder	-0.611772	0.984781	-0.621227	0.53445	0.89793
MAPK11	patient-Responder	0.364055	0.586546	0.620676	0.53481	0.89801
XCR1	patient-Responder	0.383944	0.61958	0.619683	0.53547	0.8986
SPN	patient-Responder	-0.568443	0.918052	-0.619184	0.53579	0.89863
BTLA	patient-Responder	-0.591623	0.962625	-0.614593	0.53882	0.90215
CSF1	patient-Responder	0.360129	0.58653	0.614	0.53922	0.90231
TLR5	patient-Responder	0.383797	0.625692	0.613396	0.53961	0.90244
CCL22	patient-Responder	0.326162	0.536117	0.608379	0.54294	0.90645
PDCD1	patient-Responder	0.422006	0.693541	0.60848	0.54287	0.90645
ATG16L1	patient-Responder	-0.148988	0.245311	-0.607343	0.54362	0.90655
REL	patient-Responder	0.358434	0.589874	0.607645	0.54342	0.90655
ENTPD1	patient-Responder	0.672654	1.11362	0.604025	0.54583	0.90868
CXCR1	patient-Responder	0.364386	0.607529	0.599783	0.54865	0.9113
LGALS3	patient-Responder	-0.21085	0.352411	-0.598306	0.54964	0.9119
PLA2G6	patient-Responder	-0.359386	0.600408	-0.598569	0.54946	0.9119
IL13	patient-Responder	0.326162	0.554562	0.588144	0.55644	0.92005
NOTCH1	patient-Responder	0.42475	0.737431	0.575987	0.56462	0.93146
GATA3	patient-Responder	0.364055	0.641728	0.567305	0.57051	0.93589
ICOSLG	patient-Responder	-0.567849	0.999737	-0.567998	0.57004	0.93589
IRF2	patient-Responder	-0.298936	0.533092	-0.560759	0.57496	0.9394
KIR_Inhibiting_Subgroup_1	patient-Responder	0.447815	0.801721	0.558567	0.57646	0.93985
PRKCD	patient-Responder	-0.461528	0.829861	-0.556151	0.57811	0.94149
SPINK5	patient-Responder	0.326162	0.589855	0.552954	0.5803	0.94149
TLR8	patient-Responder	0.383944	0.69294	0.554079	0.57952	0.94149
CTCFL	patient-Responder	0.383944	0.696606	0.551163	0.58152	0.94179
MAP3K5	patient-Responder	-0.121136	0.219612	-0.551592	0.58123	0.94179
TXK	patient-Responder	-0.456113	0.829988	-0.549542	0.58263	0.94306
HAMP	patient-Responder	0.364386	0.671911	0.542312	0.5876	0.94761
TFE3	patient-Responder	0.406114	0.754259	0.538428	0.59028	0.9507
CD34	patient-Responder	0.357642	0.672412	0.53188	0.59481	0.95316
IFNA7	patient-Responder	0.342485	0.64351	0.532214	0.59458	0.95316
IL17RA	patient-Responder	-0.127474	0.241338	-0.528198	0.59736	0.95316
TBK1	patient-Responder	0.315092	0.595221	0.529369	0.59655	0.95316
TLR7	patient-Responder	0.326162	0.61254	0.532475	0.5944	0.95316
CTSH	patient-Responder	-0.561997	1.06754	-0.526441	0.59858	0.95407
CASP3	patient-Responder	0.433653	0.833873	0.520047	0.60303	0.95959
CCL25	patient-Responder	0.326162	0.638017	0.511213	0.6092	0.96572
CD55	patient-Responder	0.326162	0.635762	0.513026	0.60793	0.96572
KLRC1	patient-Responder	0.326162	0.637617	0.511533	0.60898	0.96572
RORA	patient-Responder	-0.169514	0.330857	-0.512347	0.60841	0.96572
PLAU	patient-Responder	0.326162	0.648674	0.502814	0.6151	0.97349
JAK3	patient-Responder	-0.139054	0.279192	-0.498057	0.61844	0.97719
ADORA2A	patient-Responder	0.480342	0.968197	0.49612	0.61981	0.97785
LAG3	patient-Responder	0.441784	0.893477	0.494455	0.62098	0.97803
IL12RB1	patient-Responder	-0.245278	0.50769	-0.483126	0.62901	0.98642
SELPLG	patient-Responder	-0.194559	0.408285	-0.476526	0.6337	0.99164
A2M	patient-Responder	-3.81464e-17	0.407533	-9.36033e-17	1	1
ABCB1	patient-Responder	0.450617	1.06151	0.424504	0.6712	1
ABL1	patient-Responder	0.12176	1.03414	0.117739	0.90627	1
AIRE	patient-Responder	-3.81464e-16	0.578509	-6.59392e-16	1	1
AMBP	patient-Responder	-7.62928e-17	0.610023	-1.25065e-16	1	1
APOE	patient-Responder	1.14439e-16	0.289829	3.9485e-16	1	1
APP	patient-Responder	-0.458807	1.10359	-0.415743	0.6776	1
ARG1	patient-Responder	-3.81464e-17	0.407533	-9.36033e-17	1	1
ATG12	patient-Responder	1.14439e-16	0.289829	3.9485e-16	1	1
ATM	patient-Responder	-0.184034	0.865462	-0.212643	0.83161	1
AXL	patient-Responder	-7.62928e-17	0.463773	-1.64504e-16	1	1
BAGE	patient-Responder	0	0.483974	0	1	1
BIRC5	patient-Responder	-0.177298	0.776951	-0.228198	0.81949	1
BLK	patient-Responder	-7.62928e-17	0.515945	-1.4787e-16	1	1
BLNK	patient-Responder	1.14439e-16	0.289829	3.9485e-16	1	1
BMI1	patient-Responder	-0.336592	0.807452	-0.416857	0.67678	1
BTK	patient-Responder	1.52586e-16	0.540811	2.82142e-16	1	1
C1QB	patient-Responder	1.52586e-16	0.540811	2.82142e-16	1	1
C1S	patient-Responder	-3.81464e-17	0.407533	-9.36033e-17	1	1
C2	patient-Responder	0	0.439133	0	1	1
C3	patient-Responder	1.14439e-16	0.289829	3.9485e-16	1	1
C3AR1	patient-Responder	0	0.439133	0	1	1
C4B	patient-Responder	1.33512e-16	0.548244	2.43527e-16	1	1
C4BPA	patient-Responder	-3.81464e-17	0.407533	-9.36033e-17	1	1
C6	patient-Responder	0	0.363424	0	1	1
C8A	patient-Responder	1.14439e-16	0.289829	3.9485e-16	1	1
C8B	patient-Responder	0	0.483974	0	1	1
C8G	patient-Responder	-7.62928e-17	0.515945	-1.4787e-16	1	1
C9	patient-Responder	1.14439e-16	0.289829	3.9485e-16	1	1
CAMP	patient-Responder	0	0.363424	0	1	1
CARD9	patient-Responder	-3.81464e-17	0.407533	-9.36033e-17	1	1
CASP10	patient-Responder	1.14439e-16	0.289829	3.9485e-16	1	1
CASP8	patient-Responder	-0.17719	0.469936	-0.377052	0.70614	1
CCL1	patient-Responder	1.14439e-16	0.289829	3.9485e-16	1	1
CCL13	patient-Responder	1.14439e-16	0.289829	3.9485e-16	1	1
CCL14	patient-Responder	-7.62928e-17	0.515945	-1.4787e-16	1	1
CCL15	patient-Responder	1.14439e-16	0.289829	3.9485e-16	1	1
CCL16	patient-Responder	0	0.363424	0	1	1
CCL17	patient-Responder	0	0.559009	0	1	1
CCL18	patient-Responder	0	0.501092	0	1	1
CCL19	patient-Responder	-3.81464e-17	0.407533	-9.36033e-17	1	1
CCL2	patient-Responder	1.14439e-16	0.289829	3.9485e-16	1	1
CCL20	patient-Responder	0.305101	0.806941	0.378096	0.70536	1
CCL21	patient-Responder	0	0.363424	0	1	1
CCL23	patient-Responder	0	0.363424	0	1	1
CCL24	patient-Responder	1.14439e-16	0.289829	3.9485e-16	1	1
CCL26	patient-Responder	0	0.363424	0	1	1
CCL27	patient-Responder	1.14439e-16	0.289829	3.9485e-16	1	1
CCL28	patient-Responder	0	0.439133	0	1	1
CCL3	patient-Responder	0	0.483974	0	1	1
CCL3L1	patient-Responder	0	0.439133	0	1	1
CCL4	patient-Responder	-3.81464e-17	0.523716	-7.2838e-17	1	1
CCL5	patient-Responder	0.0488642	0.848284	0.0576035	0.95406	1
CCL7	patient-Responder	0	0.501092	0	1	1
CCL8	patient-Responder	-1.52586e-16	0.551446	-2.76701e-16	1	1
CCR1	patient-Responder	3.64179e-16	0.642788	5.66561e-16	1	1
CCR2	patient-Responder	-0.337311	0.894307	-0.377176	0.70604	1
CCR4	patient-Responder	0.124608	0.282137	0.441657	0.65874	1
CCR6	patient-Responder	0.230762	0.507295	0.454888	0.64919	1
CCR7	patient-Responder	0.0425881	0.323241	0.131754	0.89518	1
CCR9	patient-Responder	-7.62928e-17	0.43816	-1.74121e-16	1	1
CCRL2	patient-Responder	-0.142205	0.937061	-0.151756	0.87938	1
CD14	patient-Responder	0	0.363424	0	1	1
CD160	patient-Responder	0	0.439133	0	1	1
CD163	patient-Responder	0	0.363424	0	1	1
CD164	patient-Responder	-0.0322441	0.310104	-0.103978	0.91719	1
CD180	patient-Responder	0	0.363424	0	1	1
CD19	patient-Responder	0.24904	0.900184	0.276655	0.78205	1
CD1A	patient-Responder	0	0.439133	0	1	1
CD1B	patient-Responder	0	0.363424	0	1	1
CD1C	patient-Responder	-7.62928e-17	0.463773	-1.64504e-16	1	1
CD1D	patient-Responder	1.14439e-16	0.289829	3.9485e-16	1	1
CD1E	patient-Responder	0	0.363424	0	1	1
CD207	patient-Responder	-3.81464e-17	0.407533	-9.36033e-17	1	1
CD209	patient-Responder	-7.62928e-17	0.463773	-1.64504e-16	1	1
CD22	patient-Responder	1.14439e-16	0.289829	3.9485e-16	1	1
CD24	patient-Responder	-3.81464e-17	0.407533	-9.36033e-17	1	1
CD244	patient-Responder	1.14439e-16	0.289829	3.9485e-16	1	1
CD247	patient-Responder	0.0375862	0.275051	0.136652	0.89131	1
CD276	patient-Responder	-1.52586e-16	0.570105	-2.67645e-16	1	1
CD28	patient-Responder	-0.124813	0.313463	-0.398174	0.6905	1
CD36	patient-Responder	1.14439e-16	0.289829	3.9485e-16	1	1
CD37	patient-Responder	-0.00625579	0.189481	-0.0330153	0.97366	1
CD3EAP	patient-Responder	-5.24513e-16	0.616329	-8.51028e-16	1	1
CD40	patient-Responder	0	0.439133	0	1	1
CD74	patient-Responder	-0.115062	0.317633	-0.36225	0.71717	1
CD79A	patient-Responder	-0.177298	0.724489	-0.244722	0.80667	1
CD80	patient-Responder	0.326162	0.722055	0.451714	0.65147	1
CD81	patient-Responder	-0.019028	0.19648	-0.096844	0.92285	1
CD83	patient-Responder	-0.148579	0.46871	-0.316995	0.75125	1
CD86	patient-Responder	5.72196e-17	0.393601	1.45375e-16	1	1
CD8A	patient-Responder	0	0.363424	0	1	1
CD8B	patient-Responder	0	0.363424	0	1	1
CD9	patient-Responder	0	0.439133	0	1	1
CDH1	patient-Responder	-7.62928e-17	0.463773	-1.64504e-16	1	1
CDH5	patient-Responder	0	0.363424	0	1	1
CEACAM1	patient-Responder	0.23262	0.649981	0.357887	0.72043	1
CEACAM6	patient-Responder	0	0.363424	0	1	1
CEACAM8	patient-Responder	0	0.529064	0	1	1
CFB	patient-Responder	2.28878e-16	0.543717	4.20951e-16	1	1
CFD	patient-Responder	1.14439e-16	0.289829	3.9485e-16	1	1
CFI	patient-Responder	-7.62928e-17	0.515945	-1.4787e-16	1	1
CFP	patient-Responder	-0.29883	0.855055	-0.349487	0.72672	1
CKLF	patient-Responder	-0.359696	0.79881	-0.45029	0.6525	1
CLEC4A	patient-Responder	0.208873	0.909389	0.229685	0.81834	1
CLEC4C	patient-Responder	-1.90732e-17	0.48683	-3.91783e-17	1	1
CLEC5A	patient-Responder	0	0.439133	0	1	1
CLEC6A	patient-Responder	3.81464e-17	0.629238	6.06232e-17	1	1
CLEC7A	patient-Responder	1.14439e-16	0.289829	3.9485e-16	1	1
CLU	patient-Responder	-7.62928e-17	0.463773	-1.64504e-16	1	1
CMKLR1	patient-Responder	0	0.439133	0	1	1
COL3A1	patient-Responder	0.0469321	1.04081	0.0450919	0.96403	1
COLEC12	patient-Responder	1.14439e-16	0.289829	3.9485e-16	1	1
CR1	patient-Responder	0	0.483974	0	1	1
CREBBP	patient-Responder	-7.62928e-17	0.463773	-1.64504e-16	1	1
CRP	patient-Responder	0	0.363424	0	1	1
CSF1R	patient-Responder	1.14439e-16	0.289829	3.9485e-16	1	1
CSF2	patient-Responder	0	0.439133	0	1	1
CSF2RB	patient-Responder	-0.011446	0.838233	-0.0136549	0.98911	1
CSF3	patient-Responder	0	0.439133	0	1	1
CSF3R	patient-Responder	0	0.439133	0	1	1
CT45A1	patient-Responder	1.14439e-16	0.289829	3.9485e-16	1	1
CTAG1B	patient-Responder	0	0.439133	0	1	1
CTAGE1	patient-Responder	0	0.439133	0	1	1
CTLA4	patient-Responder	-0.137558	0.333968	-0.411888	0.68042	1
CTSG	patient-Responder	0	0.439133	0	1	1
CTSL	patient-Responder	0	0.483974	0	1	1
CXCL1	patient-Responder	0	0.439133	0	1	1
CXCL10	patient-Responder	0	0.363424	0	1	1
CXCL11	patient-Responder	-7.62928e-17	0.515945	-1.4787e-16	1	1
CXCL12	patient-Responder	0	0.363424	0	1	1
CXCL13	patient-Responder	-7.62928e-17	0.463773	-1.64504e-16	1	1
CXCL14	patient-Responder	1.14439e-16	0.289829	3.9485e-16	1	1
CXCL3	patient-Responder	-3.81464e-17	0.407533	-9.36033e-17	1	1
CXCL5	patient-Responder	1.14439e-16	0.289829	3.9485e-16	1	1
CXCL6	patient-Responder	3.81464e-17	0.560252	6.80879e-17	1	1
CXCL9	patient-Responder	0	0.363424	0	1	1
CXCR2	patient-Responder	-3.81464e-17	0.407533	-9.36033e-17	1	1
CXCR3	patient-Responder	-0.119469	0.739207	-0.161617	0.87161	1
CYBB	patient-Responder	0	0.363424	0	1	1
CYLD	patient-Responder	-0.110085	0.269728	-0.408131	0.68318	1
DDX58	patient-Responder	0.291667	0.734745	0.396963	0.69139	1
DPP4	patient-Responder	-0.134648	0.681173	-0.197671	0.8433	1
DUSP4	patient-Responder	-0.0677805	0.390433	-0.173603	0.86218	1
DUSP6	patient-Responder	0.348148	0.882841	0.39435	0.69332	1
EBI3	patient-Responder	1.14439e-16	0.289829	3.9485e-16	1	1
EGR2	patient-Responder	0	0.363424	0	1	1
ELANE	patient-Responder	0	0.483974	0	1	1
ENG	patient-Responder	-9.5366e-17	0.381312	-2.50099e-16	1	1
EOMES	patient-Responder	1.14439e-16	0.289829	3.9485e-16	1	1
EPCAM	patient-Responder	3.81464e-17	0.525817	7.25469e-17	1	1
F12	patient-Responder	0	0.363424	0	1	1
F13A1	patient-Responder	0	0.439133	0	1	1
F2RL1	patient-Responder	0	0.439133	0	1	1
FADD	patient-Responder	0	0.501092	0	1	1
FCER1A	patient-Responder	0	0.439133	0	1	1
FCER2	patient-Responder	0	0.501092	0	1	1
FCGR1A	patient-Responder	0	0.439133	0	1	1
FCGR2B	patient-Responder	-7.62928e-17	0.463773	-1.64504e-16	1	1
FCGR3A	patient-Responder	0	0.529064	0	1	1
FLT3	patient-Responder	1.14439e-16	0.289829	3.9485e-16	1	1
FN1	patient-Responder	-1.90732e-17	0.47695	-3.999e-17	1	1
FOXJ1	patient-Responder	-1.52586e-16	0.65044	-2.34588e-16	1	1
FOXP3	patient-Responder	-0.0270229	0.254672	-0.106109	0.9155	1
FPR2	patient-Responder	-7.62928e-17	0.463773	-1.64504e-16	1	1
FYN	patient-Responder	-0.0998011	0.291985	-0.341802	0.7325	1
GAGE1	patient-Responder	1.14439e-16	0.289829	3.9485e-16	1	1
GNLY	patient-Responder	-0.10352	0.480271	-0.215545	0.82934	1
GZMA	patient-Responder	-0.47112	1.08398	-0.43462	0.66384	1
GZMB	patient-Responder	0	0.439133	0	1	1
GZMM	patient-Responder	0.400462	0.963465	0.415648	0.67767	1
HAVCR2	patient-Responder	-0.418263	1.03929	-0.402452	0.68735	1
HCK	patient-Responder	0	0.483974	0	1	1
HLA_A	patient-Responder	-0.00423584	0.355053	-0.0119302	0.99048	1
HLA_DMB	patient-Responder	-0.253599	0.93847	-0.270226	0.78699	1
HLA_DQA1	patient-Responder	0.195306	1.08047	0.18076	0.85656	1
HLA_DQB1	patient-Responder	0.513679	1.18139	0.434808	0.6637	1
HLA_G	patient-Responder	0.169919	0.761119	0.223249	0.82334	1
HRAS	patient-Responder	-0.0240341	0.696174	-0.0345231	0.97246	1
HSD11B1	patient-Responder	-3.81464e-17	0.407533	-9.36033e-17	1	1
ICAM1	patient-Responder	-1.23976e-16	0.477638	-2.5956e-16	1	1
ICOS	patient-Responder	0.0762765	0.341101	0.223618	0.82305	1
IDO1	patient-Responder	1.14439e-16	0.289829	3.9485e-16	1	1
IFI27	patient-Responder	-1.90732e-16	0.507006	-3.76192e-16	1	1
IFIH1	patient-Responder	0.179711	0.896791	0.200394	0.84117	1
IFITM1	patient-Responder	0.0155582	0.347088	0.044825	0.96425	1
IFNA1	patient-Responder	0	0.363424	0	1	1
IFNA17	patient-Responder	0	0.363424	0	1	1
IFNA2	patient-Responder	-3.81464e-17	0.407533	-9.36033e-17	1	1
IFNA8	patient-Responder	-3.81464e-17	0.407533	-9.36033e-17	1	1
IFNB1	patient-Responder	1.14439e-16	0.289829	3.9485e-16	1	1
IFNG	patient-Responder	-0.211445	0.768634	-0.275092	0.78325	1
IFNL1	patient-Responder	4.95903e-16	0.570433	8.69345e-16	1	1
IGLL1	patient-Responder	-7.62928e-17	0.463773	-1.64504e-16	1	1
IL10	patient-Responder	-0.016118	0.589763	-0.0273295	0.9782	1
IL11	patient-Responder	5.72196e-17	0.393601	1.45375e-16	1	1
IL12A	patient-Responder	0.29433	0.754422	0.39014	0.69643	1
IL12B	patient-Responder	-3.81464e-17	0.407533	-9.36033e-17	1	1
IL12RB2	patient-Responder	-0.321364	1.08482	-0.296239	0.76705	1
IL13RA1	patient-Responder	2.28878e-16	0.543717	4.20951e-16	1	1
IL13RA2	patient-Responder	0	0.363424	0	1	1
IL15	patient-Responder	0.011244	1.00732	0.0111623	0.99109	1
IL17A	patient-Responder	0	0.483974	0	1	1
IL17B	patient-Responder	0	0.363424	0	1	1
IL17F	patient-Responder	0	0.439133	0	1	1
IL17RB	patient-Responder	-3.81464e-17	0.407533	-9.36033e-17	1	1
IL18	patient-Responder	-7.62928e-17	0.463773	-1.64504e-16	1	1
IL18R1	patient-Responder	-0.179677	0.587274	-0.305952	0.75964	1
IL19	patient-Responder	-9.5366e-17	0.381312	-2.50099e-16	1	1
IL1A	patient-Responder	-3.81464e-17	0.407533	-9.36033e-17	1	1
IL1B	patient-Responder	-3.81464e-17	0.407533	-9.36033e-17	1	1
IL1R2	patient-Responder	-3.81464e-17	0.407533	-9.36033e-17	1	1
IL1RAPL2	patient-Responder	1.14439e-16	0.289829	3.9485e-16	1	1
IL1RL1	patient-Responder	-7.62928e-17	0.463773	-1.64504e-16	1	1
IL1RL2	patient-Responder	0	0.363424	0	1	1
IL1RN	patient-Responder	1.14439e-16	0.289829	3.9485e-16	1	1
IL21	patient-Responder	-7.62928e-17	0.463773	-1.64504e-16	1	1
IL22	patient-Responder	-7.62928e-17	0.463773	-1.64504e-16	1	1
IL22RA1	patient-Responder	0	0.363424	0	1	1
IL22RA2	patient-Responder	0	0.439133	0	1	1
IL23A	patient-Responder	0.321847	0.824043	0.39057	0.69611	1
IL23R	patient-Responder	0	0.363424	0	1	1
IL24	patient-Responder	0	0.483974	0	1	1
IL25	patient-Responder	2.28878e-16	0.543717	4.20951e-16	1	1
IL26	patient-Responder	0.326162	0.707675	0.460892	0.64488	1
IL27	patient-Responder	1.14439e-16	0.289829	3.9485e-16	1	1
IL2RA	patient-Responder	-0.0569617	0.33967	-0.167697	0.86682	1
IL2RB	patient-Responder	-0.02508	0.232594	-0.107827	0.91413	1
IL3	patient-Responder	1.14439e-16	0.289829	3.9485e-16	1	1
IL3RA	patient-Responder	0	0.363424	0	1	1
IL4	patient-Responder	-9.5366e-17	0.381312	-2.50099e-16	1	1
IL5	patient-Responder	-3.81464e-17	0.407533	-9.36033e-17	1	1
IL5RA	patient-Responder	-3.81464e-17	0.552405	-6.90551e-17	1	1
IL6	patient-Responder	1.14439e-16	0.289829	3.9485e-16	1	1
IL8	patient-Responder	0.357642	0.792422	0.451328	0.65175	1
IL9	patient-Responder	-9.5366e-17	0.381312	-2.50099e-16	1	1
ILF3	patient-Responder	-0.108267	0.236039	-0.458684	0.64646	1
INPP5D	patient-Responder	-0.100481	0.267998	-0.374934	0.70771	1
IRF1	patient-Responder	-0.129134	0.385334	-0.335122	0.73753	1
IRF5	patient-Responder	0.207484	0.679734	0.305243	0.76018	1
IRF7	patient-Responder	0.331456	0.731685	0.453003	0.65055	1
IRF8	patient-Responder	0	0.363424	0	1	1
IRGM	patient-Responder	1.14439e-16	0.289829	3.9485e-16	1	1
ISG15	patient-Responder	-0.343382	0.934211	-0.367564	0.7132	1
ISG20	patient-Responder	-0.109052	0.283795	-0.384262	0.70078	1
ITGA1	patient-Responder	-7.62928e-17	0.463773	-1.64504e-16	1	1
ITGA2	patient-Responder	0	0.439133	0	1	1
ITGA2B	patient-Responder	0	0.363424	0	1	1
ITGAX	patient-Responder	0	0.363424	0	1	1
ITGB3	patient-Responder	1.14439e-16	0.289829	3.9485e-16	1	1
ITGB4	patient-Responder	1.14439e-16	0.289829	3.9485e-16	1	1
ITK	patient-Responder	-0.0781117	0.323776	-0.241252	0.80936	1
JAK2	patient-Responder	-0.090416	0.232196	-0.389395	0.69698	1
JAM3	patient-Responder	0	0.363424	0	1	1
KIR3DL1	patient-Responder	-7.62928e-17	0.463773	-1.64504e-16	1	1
KIR3DL2	patient-Responder	0	0.439133	0	1	1
KIR3DL3	patient-Responder	0	0.483974	0	1	1
KIR_Activating_Subgroup_1	patient-Responder	1.14439e-16	0.289829	3.9485e-16	1	1
KIR_Activating_Subgroup_2	patient-Responder	0	0.439133	0	1	1
KIT	patient-Responder	0	0.483974	0	1	1
KLRC2	patient-Responder	1.14439e-16	0.289829	3.9485e-16	1	1
KLRD1	patient-Responder	1.52586e-16	0.540811	2.82142e-16	1	1
KLRF1	patient-Responder	1.14439e-16	0.289829	3.9485e-16	1	1
LAMP1	patient-Responder	-0.113816	0.273137	-0.416701	0.6769	1
LAMP2	patient-Responder	-0.0852665	0.487559	-0.174884	0.86117	1
LBP	patient-Responder	-3.81464e-17	0.407533	-9.36033e-17	1	1
LCN2	patient-Responder	-3.81464e-17	0.407533	-9.36033e-17	1	1
LIF	patient-Responder	0	0.439133	0	1	1
LILRA1	patient-Responder	-7.62928e-17	0.463773	-1.64504e-16	1	1
LILRA4	patient-Responder	0	0.439133	0	1	1
LILRA5	patient-Responder	1.14439e-16	0.289829	3.9485e-16	1	1
LILRB1	patient-Responder	1.14439e-16	0.289829	3.9485e-16	1	1
LILRB2	patient-Responder	0	0.439133	0	1	1
LILRB3	patient-Responder	-3.81464e-17	0.407533	-9.36033e-17	1	1
LRP1	patient-Responder	0	0.363424	0	1	1
LRRN3	patient-Responder	1.14439e-16	0.289829	3.9485e-16	1	1
LTA	patient-Responder	-0.367761	0.909738	-0.404249	0.68603	1
LTBR	patient-Responder	-7.62928e-17	0.463773	-1.64504e-16	1	1
LTF	patient-Responder	0	0.363424	0	1	1
LTK	patient-Responder	-0.0902831	0.937932	-0.0962576	0.92332	1
LY86	patient-Responder	0	0.483974	0	1	1
LYN	patient-Responder	0	0.439133	0	1	1
MAGEA12	patient-Responder	0	0.439133	0	1	1
MAGEA3	patient-Responder	1.14439e-16	0.289829	3.9485e-16	1	1
MAGEA4	patient-Responder	-3.81464e-17	0.407533	-9.36033e-17	1	1
MAGEB2	patient-Responder	-3.81464e-17	0.407533	-9.36033e-17	1	1
MAGEC1	patient-Responder	0	0.363424	0	1	1
MAGEC2	patient-Responder	0	0.529064	0	1	1
MAP2K1	patient-Responder	-0.0150327	0.281887	-0.0533289	0.95747	1
MAPKAPK2	patient-Responder	0.0287653	0.29221	0.0984407	0.92158	1
MARCO	patient-Responder	-7.62928e-17	0.515945	-1.4787e-16	1	1
MASP1	patient-Responder	0	0.483974	0	1	1
MASP2	patient-Responder	0	0.501092	0	1	1
MBL2	patient-Responder	0	0.439133	0	1	1
MCAM	patient-Responder	0	0.363424	0	1	1
MEF2C	patient-Responder	-7.62928e-17	0.463773	-1.64504e-16	1	1
MEFV	patient-Responder	0	0.363424	0	1	1
MICA	patient-Responder	-0.151324	0.640773	-0.236158	0.81331	1
MME	patient-Responder	-3.81464e-17	0.407533	-9.36033e-17	1	1
MNX1	patient-Responder	-9.5366e-17	0.381312	-2.50099e-16	1	1
MPPED1	patient-Responder	1.14439e-16	0.289829	3.9485e-16	1	1
MRC1	patient-Responder	0	0.363424	0	1	1
MS4A1	patient-Responder	1.14439e-16	0.289829	3.9485e-16	1	1
MS4A2	patient-Responder	-7.62928e-17	0.463773	-1.64504e-16	1	1
MSR1	patient-Responder	-7.62928e-17	0.463773	-1.64504e-16	1	1
MYD88	patient-Responder	0.0663683	0.276286	0.240216	0.81016	1
NCAM1	patient-Responder	-1.52586e-16	0.570105	-2.67645e-16	1	1
NEFL	patient-Responder	1.14439e-16	0.289829	3.9485e-16	1	1
NFATC1	patient-Responder	-0.185909	0.582874	-0.318951	0.74976	1
NFATC4	patient-Responder	1.52586e-16	0.540811	2.82142e-16	1	1
NFKB1	patient-Responder	-0.108385	0.547798	-0.197855	0.84316	1
NFKB2	patient-Responder	0.00411247	0.556038	0.00739603	0.9941	1
NLRP3	patient-Responder	1.14439e-16	0.289829	3.9485e-16	1	1
NOD1	patient-Responder	-0.0403595	1.05917	-0.0381047	0.9696	1
NOS2A	patient-Responder	-3.81464e-17	0.407533	-9.36033e-17	1	1
NRP1	patient-Responder	-3.81464e-17	0.407533	-9.36033e-17	1	1
OSM	patient-Responder	0.329465	0.876958	0.37569	0.70715	1
PASD1	patient-Responder	-3.81464e-17	0.407533	-9.36033e-17	1	1
PAX5	patient-Responder	0	0.439133	0	1	1
PBK	patient-Responder	1.14439e-16	0.289829	3.9485e-16	1	1
PDCD1LG2	patient-Responder	0	0.363424	0	1	1
PDGFC	patient-Responder	0	0.439133	0	1	1
PDGFRB	patient-Responder	0	0.529064	0	1	1
PLA2G1B	patient-Responder	-3.81464e-17	0.407533	-9.36033e-17	1	1
PLAUR	patient-Responder	0	0.439133	0	1	1
POU2AF1	patient-Responder	0	0.363424	0	1	1
POU2F2	patient-Responder	-0.144368	0.780032	-0.18508	0.85317	1
PPARG	patient-Responder	1.14439e-16	0.289829	3.9485e-16	1	1
PPBP	patient-Responder	0	0.439133	0	1	1
PRAME	patient-Responder	0	0.529064	0	1	1
PRG2	patient-Responder	-1.90732e-17	0.47695	-3.999e-17	1	1
PRKCE	patient-Responder	1.14439e-16	0.289829	3.9485e-16	1	1
PRM1	patient-Responder	-3.81464e-17	0.407533	-9.36033e-17	1	1
PSEN1	patient-Responder	-0.015649	0.218544	-0.0716059	0.94292	1
PTGDR2	patient-Responder	-3.81464e-17	0.407533	-9.36033e-17	1	1
PTGS2	patient-Responder	0	0.439133	0	1	1
RAG1	patient-Responder	0	0.363424	0	1	1
RIPK2	patient-Responder	0.314402	0.702682	0.447432	0.65456	1
ROPN1	patient-Responder	1.14439e-16	0.289829	3.9485e-16	1	1
RORC	patient-Responder	0.0663479	0.899618	0.0737512	0.94121	1
RRAD	patient-Responder	1.14439e-16	0.289829	3.9485e-16	1	1
RUNX3	patient-Responder	-0.092343	0.417126	-0.221379	0.8248	1
S100A12	patient-Responder	1.14439e-16	0.289829	3.9485e-16	1	1
S100A7	patient-Responder	0	0.501092	0	1	1
S100A8	patient-Responder	1.14439e-16	0.289829	3.9485e-16	1	1
S100B	patient-Responder	0	0.363424	0	1	1
SAA1	patient-Responder	0	0.529064	0	1	1
SELE	patient-Responder	1.14439e-16	0.289829	3.9485e-16	1	1
SEMG1	patient-Responder	0	0.501092	0	1	1
SERPINB2	patient-Responder	-3.81464e-17	0.407533	-9.36033e-17	1	1
SH2D1A	patient-Responder	-0.0680128	0.282749	-0.240541	0.80991	1
SH2D1B	patient-Responder	1.14439e-16	0.289829	3.9485e-16	1	1
SIGLEC1	patient-Responder	0	0.363424	0	1	1
SLAMF1	patient-Responder	-0.425997	1.06047	-0.401705	0.6879	1
SLAMF7	patient-Responder	1.14439e-16	0.289829	3.9485e-16	1	1
SLC11A1	patient-Responder	0	0.483974	0	1	1
SMPD3	patient-Responder	-3.81464e-17	0.407533	-9.36033e-17	1	1
SPA17	patient-Responder	-3.81464e-17	0.532502	-7.16361e-17	1	1
SPANXB1	patient-Responder	1.14439e-16	0.289829	3.9485e-16	1	1
SPO11	patient-Responder	0	0.363424	0	1	1
SPP1	patient-Responder	1.14439e-16	0.289829	3.9485e-16	1	1
SSX1	patient-Responder	-3.81464e-17	0.407533	-9.36033e-17	1	1
SSX4	patient-Responder	1.14439e-16	0.289829	3.9485e-16	1	1
STAT2	patient-Responder	0.0560623	0.259387	0.216134	0.82888	1
STAT3	patient-Responder	0.0477585	0.343889	0.138878	0.88955	1
SYCP1	patient-Responder	0	0.439133	0	1	1
SYK	patient-Responder	1.14439e-16	0.289829	3.9485e-16	1	1
SYT17	patient-Responder	-3.81464e-17	0.407533	-9.36033e-17	1	1
TAL1	patient-Responder	1.14439e-16	0.289829	3.9485e-16	1	1
TANK	patient-Responder	-0.0715456	0.278525	-0.256873	0.79728	1
TAP1	patient-Responder	-0.0766745	0.227598	-0.336886	0.7362	1
TARP	patient-Responder	-0.136003	0.773355	-0.175861	0.8604	1
TGFB1	patient-Responder	0.0354068	0.260473	0.135933	0.89187	1
TGFB2	patient-Responder	0	0.529064	0	1	1
THBD	patient-Responder	1.14439e-16	0.289829	3.9485e-16	1	1
THBS1	patient-Responder	-7.62928e-17	0.463773	-1.64504e-16	1	1
THY1	patient-Responder	-6.67562e-17	0.573365	-1.16429e-16	1	1
TICAM1	patient-Responder	0.108263	0.926623	0.116836	0.90699	1
TICAM2	patient-Responder	-3.81464e-17	0.407533	-9.36033e-17	1	1
TLR1	patient-Responder	0.159212	0.707143	0.225149	0.82186	1
TLR10	patient-Responder	0	0.517838	0	1	1
TLR3	patient-Responder	0	0.501092	0	1	1
TLR4	patient-Responder	0	0.439133	0	1	1
TLR9	patient-Responder	-2.28884e-16	0.665321	-3.44021e-16	1	1
TMEFF2	patient-Responder	0	0.439133	0	1	1
TNF	patient-Responder	0.106021	1.05022	0.100951	0.91959	1
TNFRSF11A	patient-Responder	1.14439e-16	0.289829	3.9485e-16	1	1
TNFRSF11B	patient-Responder	1.14439e-16	0.289829	3.9485e-16	1	1
TNFRSF13B	patient-Responder	-7.62928e-17	0.463773	-1.64504e-16	1	1
TNFRSF13C	patient-Responder	-0.374809	1.06155	-0.353079	0.72403	1
TNFRSF17	patient-Responder	0	0.363424	0	1	1
TNFRSF1A	patient-Responder	-0.227868	0.662536	-0.343933	0.7309	1
TNFRSF9	patient-Responder	0.211107	1.00563	0.209924	0.83373	1
TNFSF10	patient-Responder	-0.0149461	0.487864	-0.0306359	0.97556	1
TNFSF11	patient-Responder	3.05171e-16	0.495716	6.15616e-16	1	1
TNFSF13	patient-Responder	-7.62928e-17	0.610023	-1.25065e-16	1	1
TNFSF13B	patient-Responder	0.273002	0.82039	0.332772	0.73931	1
TNFSF14	patient-Responder	-0.135	0.719062	-0.187745	0.85108	1
TNFSF15	patient-Responder	1.14439e-16	0.289829	3.9485e-16	1	1
TNFSF18	patient-Responder	0	0.363424	0	1	1
TNFSF4	patient-Responder	0.28787	0.755575	0.380994	0.70321	1
TNFSF8	patient-Responder	0.200024	0.514385	0.38886	0.69738	1
TOLLIP	patient-Responder	-0.0457036	0.606267	-0.0753852	0.93991	1
TPSAB1	patient-Responder	1.14439e-16	0.289829	3.9485e-16	1	1
TPTE	patient-Responder	-1.14439e-16	0.572362	-1.99942e-16	1	1
TRAF3	patient-Responder	-0.0291323	0.240396	-0.121184	0.90354	1
TREM1	patient-Responder	1.14439e-16	0.289829	3.9485e-16	1	1
TTK	patient-Responder	0	0.439133	0	1	1
UBC	patient-Responder	0.0115339	0.437591	0.0263578	0.97897	1
ULBP2	patient-Responder	-3.81464e-17	0.407533	-9.36033e-17	1	1
USP9Y	patient-Responder	-0.117676	0.955769	-0.123121	0.90201	1
VCAM1	patient-Responder	0	0.363424	0	1	1
VEGFA	patient-Responder	0	0.439133	0	1	1
XCL2	patient-Responder	-3.81464e-17	0.407533	-9.36033e-17	1	1
YTHDF2	patient-Responder	0.0569292	0.393125	0.144812	0.88486	1
ZNF205	patient-Responder	-7.62928e-17	0.463773	-1.64504e-16	1	1

## Sheet: Treatment.Treg
Gene	Variable	Estimate	Std..Error	t.value	p.value	adjust.p
MAP2K1	time-Post	0.585407	0.177337	3.30109	0.00096	0.01042
PDCD1	time-Post	1.63045	0.521225	3.1281	0.00176	0.01896
KIR_Inhibiting_Subgroup_1	time-Post	2.04503	0.67665	3.02228	0.00251	0.02685
EP300	time-Post	-0.573355	0.196785	-2.91362	0.00357	0.03777
TP53	time-Post	0.461971	0.163172	2.83118	0.00464	0.04839
NFKBIA	time-Post	-0.869583	0.312169	-2.78562	0.00534	0.05481
FCER1G	time-Post	1.71264	0.620667	2.75936	0.00579	0.05911
CD80	time-Post	1.8107	0.681344	2.65754	0.00787	0.07952
TYK2	time-Post	0.373345	0.140687	2.65374	0.00796	0.08015
HLA_DPB1	time-Post	-0.46971	0.179903	-2.61091	0.00903	0.09061
CCR2	time-Post	1.69539	0.660526	2.56673	0.01027	0.102
NUP107	time-Post	1.27911	0.501179	2.55221	0.0107	0.10591
SH2D1A	time-Post	-0.459611	0.18113	-2.53746	0.01117	0.10982
TFRC	time-Post	-0.301916	0.119388	-2.52887	0.01144	0.1121
CCR9	time-Post	1.06725	0.450863	2.36713	0.01793	0.16944
IL8	time-Post	1.77381	0.754629	2.35056	0.01874	0.17595
TLR10	time-Post	1.23432	0.532851	2.31645	0.02053	0.19092
IRF5	time-Post	1.26583	0.547056	2.3139	0.02067	0.19161
MFGE8	time-Post	0.383975	0.169294	2.2681	0.02332	0.21213
IL6ST	time-Post	-0.373857	0.167098	-2.23735	0.02526	0.22488
STAT3	time-Post	-0.567659	0.263794	-2.1519	0.03141	0.27543
IL13	time-Post	1.21501	0.570639	2.1292	0.03324	0.28716
BCL10	time-Post	-0.404491	0.194064	-2.08432	0.03713	0.31155
IRAK1	time-Post	0.274527	0.132042	2.07909	0.03761	0.31467
CD74	time-Post	-0.670846	0.326841	-2.05251	0.04012	0.33376
XCR1	time-Post	1.30198	0.637543	2.04218	0.04113	0.34119
PLAU	time-Post	1.17575	0.576964	2.03782	0.04157	0.34289
FOXJ1	time-Post	1.35699	0.669297	2.02748	0.04261	0.3495
PSMD7	time-Post	-0.381295	0.189095	-2.01642	0.04376	0.35693
LAMP2	time-Post	-1.01029	0.501694	-2.01376	0.04404	0.35821
TNFRSF12A	time-Post	1.30042	0.64805	2.00666	0.04479	0.3633
IL1R1	time-Post	1.16632	0.582201	2.00329	0.04515	0.36419
ILF3	time-Post	-0.343229	0.173112	-1.9827	0.0474	0.3792
UBC	time-Post	-0.812234	0.412424	-1.96942	0.04891	0.38915
ITCH	time-Post	-0.494593	0.251839	-1.96392	0.04954	0.39202
ABCB1	time-Post	2.01801	1.02891	1.9613	0.04984	0.39333
IL7	time-Post	1.77235	0.908773	1.95027	0.05114	0.40035
MAP4K2	time-Post	0.275131	0.143422	1.91833	0.05507	0.42229
YTHDF2	time-Post	-0.772275	0.404523	-1.9091	0.05625	0.42885
TLR9	time-Post	1.30198	0.684601	1.90181	0.0572	0.43383
TNFRSF10C	time-Post	0.921823	0.491162	1.87682	0.06054	0.45327
A2M	time-Post	0.653506	0.419348	1.55839	0.11914	0.45357
APOE	time-Post	0.464761	0.298232	1.55839	0.11914	0.45357
ARG1	time-Post	0.653506	0.419348	1.55839	0.11914	0.45357
ATG12	time-Post	0.464761	0.298232	1.55839	0.11914	0.45357
AXL	time-Post	0.743692	0.477219	1.55839	0.11914	0.45357
BAGE	time-Post	0.776084	0.498005	1.55839	0.11914	0.45357
BLK	time-Post	0.827353	0.530903	1.55839	0.11914	0.45357
BLNK	time-Post	0.464761	0.298232	1.55839	0.11914	0.45357
BTK	time-Post	0.867227	0.55649	1.55839	0.11914	0.45357
C1QB	time-Post	0.867227	0.55649	1.55839	0.11914	0.45357
C1S	time-Post	0.653506	0.419348	1.55839	0.11914	0.45357
C2	time-Post	0.704179	0.451864	1.55839	0.11914	0.45357
C3	time-Post	0.464761	0.298232	1.55839	0.11914	0.45357
C3AR1	time-Post	0.704179	0.451864	1.55839	0.11914	0.45357
C4BPA	time-Post	0.653506	0.419348	1.55839	0.11914	0.45357
C6	time-Post	0.582776	0.373961	1.55839	0.11914	0.45357
C8A	time-Post	0.464761	0.298232	1.55839	0.11914	0.45357
C8B	time-Post	0.776084	0.498005	1.55839	0.11914	0.45357
C8G	time-Post	0.827353	0.530903	1.55839	0.11914	0.45357
C9	time-Post	0.464761	0.298232	1.55839	0.11914	0.45357
CAMP	time-Post	0.582776	0.373961	1.55839	0.11914	0.45357
CARD9	time-Post	0.653506	0.419348	1.55839	0.11914	0.45357
CASP10	time-Post	0.464761	0.298232	1.55839	0.11914	0.45357
CASP8	time-Post	-0.729756	0.426882	-1.7095	0.08736	0.45357
CCL1	time-Post	0.464761	0.298232	1.55839	0.11914	0.45357
CCL13	time-Post	0.464761	0.298232	1.55839	0.11914	0.45357
CCL14	time-Post	0.827353	0.530903	1.55839	0.11914	0.45357
CCL15	time-Post	0.464761	0.298232	1.55839	0.11914	0.45357
CCL16	time-Post	0.582776	0.373961	1.55839	0.11914	0.45357
CCL18	time-Post	0.803535	0.515619	1.55839	0.11914	0.45357
CCL19	time-Post	0.653506	0.419348	1.55839	0.11914	0.45357
CCL2	time-Post	0.464761	0.298232	1.55839	0.11914	0.45357
CCL21	time-Post	0.582776	0.373961	1.55839	0.11914	0.45357
CCL23	time-Post	0.582776	0.373961	1.55839	0.11914	0.45357
CCL24	time-Post	0.464761	0.298232	1.55839	0.11914	0.45357
CCL26	time-Post	0.582776	0.373961	1.55839	0.11914	0.45357
CCL27	time-Post	0.464761	0.298232	1.55839	0.11914	0.45357
CCL28	time-Post	0.704179	0.451864	1.55839	0.11914	0.45357
CCL3	time-Post	0.776084	0.498005	1.55839	0.11914	0.45357
CCL3L1	time-Post	0.704179	0.451864	1.55839	0.11914	0.45357
CCL7	time-Post	0.803535	0.515619	1.55839	0.11914	0.45357
CCL8	time-Post	0.884281	0.567433	1.55839	0.11914	0.45357
CCR6	time-Post	0.699599	0.411983	1.69813	0.08948	0.45357
CD14	time-Post	0.582776	0.373961	1.55839	0.11914	0.45357
CD160	time-Post	0.704179	0.451864	1.55839	0.11914	0.45357
CD163	time-Post	0.582776	0.373961	1.55839	0.11914	0.45357
CD180	time-Post	0.582776	0.373961	1.55839	0.11914	0.45357
CD1A	time-Post	0.704179	0.451864	1.55839	0.11914	0.45357
CD1B	time-Post	0.582776	0.373961	1.55839	0.11914	0.45357
CD1C	time-Post	0.743692	0.477219	1.55839	0.11914	0.45357
CD1D	time-Post	0.464761	0.298232	1.55839	0.11914	0.45357
CD1E	time-Post	0.582776	0.373961	1.55839	0.11914	0.45357
CD207	time-Post	0.653506	0.419348	1.55839	0.11914	0.45357
CD209	time-Post	0.743692	0.477219	1.55839	0.11914	0.45357
CD22	time-Post	0.464761	0.298232	1.55839	0.11914	0.45357
CD24	time-Post	0.653506	0.419348	1.55839	0.11914	0.45357
CD244	time-Post	0.464761	0.298232	1.55839	0.11914	0.45357
CD274	time-Post	0.231378	0.148473	1.55839	0.11914	0.45357
CD276	time-Post	0.914201	0.586633	1.55839	0.11914	0.45357
CD36	time-Post	0.464761	0.298232	1.55839	0.11914	0.45357
CD40	time-Post	0.704179	0.451864	1.55839	0.11914	0.45357
CD44	time-Post	-0.458711	0.284625	-1.61163	0.10704	0.45357
CD8A	time-Post	0.582776	0.373961	1.55839	0.11914	0.45357
CD8B	time-Post	0.582776	0.373961	1.55839	0.11914	0.45357
CD9	time-Post	0.704179	0.451864	1.55839	0.11914	0.45357
CDH1	time-Post	0.743692	0.477219	1.55839	0.11914	0.45357
CDH5	time-Post	0.582776	0.373961	1.55839	0.11914	0.45357
CEACAM6	time-Post	0.582776	0.373961	1.55839	0.11914	0.45357
CEACAM8	time-Post	0.84839	0.544402	1.55839	0.11914	0.45357
CFD	time-Post	0.464761	0.298232	1.55839	0.11914	0.45357
CFI	time-Post	0.827353	0.530903	1.55839	0.11914	0.45357
CLEC5A	time-Post	0.704179	0.451864	1.55839	0.11914	0.45357
CLEC7A	time-Post	0.464761	0.298232	1.55839	0.11914	0.45357
CLU	time-Post	0.743692	0.477219	1.55839	0.11914	0.45357
CMKLR1	time-Post	0.704179	0.451864	1.55839	0.11914	0.45357
COLEC12	time-Post	0.464761	0.298232	1.55839	0.11914	0.45357
CR1	time-Post	0.776084	0.498005	1.55839	0.11914	0.45357
CREBBP	time-Post	0.743692	0.477219	1.55839	0.11914	0.45357
CRP	time-Post	0.582776	0.373961	1.55839	0.11914	0.45357
CSF1R	time-Post	0.464761	0.298232	1.55839	0.11914	0.45357
CSF2	time-Post	0.704179	0.451864	1.55839	0.11914	0.45357
CSF3	time-Post	0.704179	0.451864	1.55839	0.11914	0.45357
CSF3R	time-Post	0.704179	0.451864	1.55839	0.11914	0.45357
CT45A1	time-Post	0.464761	0.298232	1.55839	0.11914	0.45357
CTAG1B	time-Post	0.704179	0.451864	1.55839	0.11914	0.45357
CTAGE1	time-Post	0.704179	0.451864	1.55839	0.11914	0.45357
CTLA4	time-Post	-0.600537	0.343651	-1.74752	0.08055	0.45357
CTSG	time-Post	0.704179	0.451864	1.55839	0.11914	0.45357
CTSH	time-Post	1.24498	0.713078	1.74592	0.08082	0.45357
CTSL	time-Post	0.776084	0.498005	1.55839	0.11914	0.45357
CX3CR1	time-Post	0.282529	0.181296	1.55839	0.11914	0.45357
CXCL1	time-Post	0.704179	0.451864	1.55839	0.11914	0.45357
CXCL10	time-Post	0.582776	0.373961	1.55839	0.11914	0.45357
CXCL11	time-Post	0.827353	0.530903	1.55839	0.11914	0.45357
CXCL12	time-Post	0.582776	0.373961	1.55839	0.11914	0.45357
CXCL13	time-Post	0.743692	0.477219	1.55839	0.11914	0.45357
CXCL14	time-Post	0.464761	0.298232	1.55839	0.11914	0.45357
CXCL3	time-Post	0.653506	0.419348	1.55839	0.11914	0.45357
CXCL5	time-Post	0.464761	0.298232	1.55839	0.11914	0.45357
CXCL9	time-Post	0.582776	0.373961	1.55839	0.11914	0.45357
CXCR2	time-Post	0.653506	0.419348	1.55839	0.11914	0.45357
CYBB	time-Post	0.582776	0.373961	1.55839	0.11914	0.45357
EBI3	time-Post	0.464761	0.298232	1.55839	0.11914	0.45357
EGR2	time-Post	0.582776	0.373961	1.55839	0.11914	0.45357
ELANE	time-Post	0.776084	0.498005	1.55839	0.11914	0.45357
EOMES	time-Post	0.464761	0.298232	1.55839	0.11914	0.45357
EWSR1	time-Post	-0.316451	0.197455	-1.60265	0.10901	0.45357
F12	time-Post	0.582776	0.373961	1.55839	0.11914	0.45357
F13A1	time-Post	0.704179	0.451864	1.55839	0.11914	0.45357
F2RL1	time-Post	0.704179	0.451864	1.55839	0.11914	0.45357
FADD	time-Post	0.803535	0.515619	1.55839	0.11914	0.45357
FCER1A	time-Post	0.704179	0.451864	1.55839	0.11914	0.45357
FCER2	time-Post	0.803535	0.515619	1.55839	0.11914	0.45357
FCGR1A	time-Post	0.704179	0.451864	1.55839	0.11914	0.45357
FCGR2B	time-Post	0.743692	0.477219	1.55839	0.11914	0.45357
FCGR3A	time-Post	0.84839	0.544402	1.55839	0.11914	0.45357
FLT3	time-Post	0.464761	0.298232	1.55839	0.11914	0.45357
FPR2	time-Post	0.743692	0.477219	1.55839	0.11914	0.45357
GAGE1	time-Post	0.464761	0.298232	1.55839	0.11914	0.45357
GZMB	time-Post	0.704179	0.451864	1.55839	0.11914	0.45357
GZMM	time-Post	1.55818	0.991397	1.5717	0.11602	0.45357
HCK	time-Post	0.776084	0.498005	1.55839	0.11914	0.45357
HLA_A	time-Post	-0.599295	0.365347	-1.64034	0.10093	0.45357
HLA_B	time-Post	-0.70907	0.403392	-1.75777	0.07879	0.45357
HLA_C	time-Post	-0.484816	0.300881	-1.61132	0.10711	0.45357
HLA_DRB4	time-Post	1.29523	0.701181	1.84721	0.06472	0.45357
HSD11B1	time-Post	0.653506	0.419348	1.55839	0.11914	0.45357
IDO1	time-Post	0.464761	0.298232	1.55839	0.11914	0.45357
IFNA1	time-Post	0.582776	0.373961	1.55839	0.11914	0.45357
IFNA17	time-Post	0.582776	0.373961	1.55839	0.11914	0.45357
IFNA2	time-Post	0.653506	0.419348	1.55839	0.11914	0.45357
IFNA8	time-Post	0.653506	0.419348	1.55839	0.11914	0.45357
IFNAR1	time-Post	1.37575	0.825877	1.66581	0.09575	0.45357
IFNB1	time-Post	0.464761	0.298232	1.55839	0.11914	0.45357
IFNGR1	time-Post	-0.989775	0.551651	-1.79421	0.07278	0.45357
IFNL2	time-Post	0.373418	0.239618	1.55839	0.11914	0.45357
IGLL1	time-Post	0.743692	0.477219	1.55839	0.11914	0.45357
IKBKG	time-Post	0.248888	0.154996	1.60577	0.10832	0.45357
IL12B	time-Post	0.653506	0.419348	1.55839	0.11914	0.45357
IL13RA2	time-Post	0.582776	0.373961	1.55839	0.11914	0.45357
IL17A	time-Post	0.776084	0.498005	1.55839	0.11914	0.45357
IL17B	time-Post	0.582776	0.373961	1.55839	0.11914	0.45357
IL17F	time-Post	0.704179	0.451864	1.55839	0.11914	0.45357
IL17RB	time-Post	0.653506	0.419348	1.55839	0.11914	0.45357
IL18	time-Post	0.743692	0.477219	1.55839	0.11914	0.45357
IL18RAP	time-Post	-0.00804012	0.00515926	-1.55839	0.11914	0.45357
IL1A	time-Post	0.653506	0.419348	1.55839	0.11914	0.45357
IL1B	time-Post	0.653506	0.419348	1.55839	0.11914	0.45357
IL1R2	time-Post	0.653506	0.419348	1.55839	0.11914	0.45357
IL1RAPL2	time-Post	0.464761	0.298232	1.55839	0.11914	0.45357
IL1RL1	time-Post	0.743692	0.477219	1.55839	0.11914	0.45357
IL1RL2	time-Post	0.582776	0.373961	1.55839	0.11914	0.45357
IL1RN	time-Post	0.464761	0.298232	1.55839	0.11914	0.45357
IL21	time-Post	0.743692	0.477219	1.55839	0.11914	0.45357
IL22	time-Post	0.743692	0.477219	1.55839	0.11914	0.45357
IL22RA1	time-Post	0.582776	0.373961	1.55839	0.11914	0.45357
IL22RA2	time-Post	0.704179	0.451864	1.55839	0.11914	0.45357
IL23R	time-Post	0.582776	0.373961	1.55839	0.11914	0.45357
IL24	time-Post	0.776084	0.498005	1.55839	0.11914	0.45357
IL27	time-Post	0.464761	0.298232	1.55839	0.11914	0.45357
IL3	time-Post	0.464761	0.298232	1.55839	0.11914	0.45357
IL3RA	time-Post	0.582776	0.373961	1.55839	0.11914	0.45357
IL5	time-Post	0.653506	0.419348	1.55839	0.11914	0.45357
IL6	time-Post	0.464761	0.298232	1.55839	0.11914	0.45357
IRAK2	time-Post	1.04491	0.655317	1.59452	0.11082	0.45357
IRF8	time-Post	0.582776	0.373961	1.55839	0.11914	0.45357
IRGM	time-Post	0.464761	0.298232	1.55839	0.11914	0.45357
ITGA1	time-Post	0.743692	0.477219	1.55839	0.11914	0.45357
ITGA2	time-Post	0.704179	0.451864	1.55839	0.11914	0.45357
ITGA2B	time-Post	0.582776	0.373961	1.55839	0.11914	0.45357
ITGAX	time-Post	0.582776	0.373961	1.55839	0.11914	0.45357
ITGB3	time-Post	0.464761	0.298232	1.55839	0.11914	0.45357
ITGB4	time-Post	0.464761	0.298232	1.55839	0.11914	0.45357
JAK1	time-Post	-0.413614	0.262064	-1.57829	0.1145	0.45357
JAM3	time-Post	0.582776	0.373961	1.55839	0.11914	0.45357
KIR3DL1	time-Post	0.743692	0.477219	1.55839	0.11914	0.45357
KIR3DL2	time-Post	0.704179	0.451864	1.55839	0.11914	0.45357
KIR3DL3	time-Post	0.776084	0.498005	1.55839	0.11914	0.45357
KIR_Activating_Subgroup_1	time-Post	0.464761	0.298232	1.55839	0.11914	0.45357
KIR_Activating_Subgroup_2	time-Post	0.704179	0.451864	1.55839	0.11914	0.45357
KIT	time-Post	0.776084	0.498005	1.55839	0.11914	0.45357
KLRC2	time-Post	0.464761	0.298232	1.55839	0.11914	0.45357
KLRD1	time-Post	0.867227	0.55649	1.55839	0.11914	0.45357
KLRF1	time-Post	0.464761	0.298232	1.55839	0.11914	0.45357
KLRG1	time-Post	1.14863	0.70286	1.63422	0.10221	0.45357
LAG3	time-Post	1.66576	0.91938	1.81183	0.07001	0.45357
LAMP1	time-Post	-0.46939	0.281055	-1.6701	0.0949	0.45357
LBP	time-Post	0.653506	0.419348	1.55839	0.11914	0.45357
LCN2	time-Post	0.653506	0.419348	1.55839	0.11914	0.45357
LIF	time-Post	0.704179	0.451864	1.55839	0.11914	0.45357
LILRA1	time-Post	0.743692	0.477219	1.55839	0.11914	0.45357
LILRA4	time-Post	0.704179	0.451864	1.55839	0.11914	0.45357
LILRA5	time-Post	0.464761	0.298232	1.55839	0.11914	0.45357
LILRB1	time-Post	0.464761	0.298232	1.55839	0.11914	0.45357
LILRB2	time-Post	0.704179	0.451864	1.55839	0.11914	0.45357
LILRB3	time-Post	0.653506	0.419348	1.55839	0.11914	0.45357
LRP1	time-Post	0.582776	0.373961	1.55839	0.11914	0.45357
LRRN3	time-Post	0.464761	0.298232	1.55839	0.11914	0.45357
LTBR	time-Post	0.743692	0.477219	1.55839	0.11914	0.45357
LTF	time-Post	0.582776	0.373961	1.55839	0.11914	0.45357
LY86	time-Post	0.776084	0.498005	1.55839	0.11914	0.45357
LYN	time-Post	0.704179	0.451864	1.55839	0.11914	0.45357
MAGEA12	time-Post	0.704179	0.451864	1.55839	0.11914	0.45357
MAGEA3	time-Post	0.464761	0.298232	1.55839	0.11914	0.45357
MAGEA4	time-Post	0.653506	0.419348	1.55839	0.11914	0.45357
MAGEB2	time-Post	0.653506	0.419348	1.55839	0.11914	0.45357
MAGEC1	time-Post	0.582776	0.373961	1.55839	0.11914	0.45357
MAGEC2	time-Post	0.84839	0.544402	1.55839	0.11914	0.45357
MARCO	time-Post	0.827353	0.530903	1.55839	0.11914	0.45357
MASP1	time-Post	0.776084	0.498005	1.55839	0.11914	0.45357
MASP2	time-Post	0.803535	0.515619	1.55839	0.11914	0.45357
MBL2	time-Post	0.704179	0.451864	1.55839	0.11914	0.45357
MCAM	time-Post	0.582776	0.373961	1.55839	0.11914	0.45357
MEF2C	time-Post	0.743692	0.477219	1.55839	0.11914	0.45357
MEFV	time-Post	0.582776	0.373961	1.55839	0.11914	0.45357
MERTK	time-Post	1.38883	0.862782	1.60971	0.10746	0.45357
MME	time-Post	0.653506	0.419348	1.55839	0.11914	0.45357
MPPED1	time-Post	0.464761	0.298232	1.55839	0.11914	0.45357
MRC1	time-Post	0.582776	0.373961	1.55839	0.11914	0.45357
MS4A1	time-Post	0.464761	0.298232	1.55839	0.11914	0.45357
MS4A2	time-Post	0.743692	0.477219	1.55839	0.11914	0.45357
MSR1	time-Post	0.743692	0.477219	1.55839	0.11914	0.45357
NCAM1	time-Post	0.914201	0.586633	1.55839	0.11914	0.45357
NEFL	time-Post	0.464761	0.298232	1.55839	0.11914	0.45357
NFATC1	time-Post	0.924626	0.537267	1.72098	0.08525	0.45357
NFATC4	time-Post	0.867227	0.55649	1.55839	0.11914	0.45357
NLRP3	time-Post	0.464761	0.298232	1.55839	0.11914	0.45357
NOS2A	time-Post	0.653506	0.419348	1.55839	0.11914	0.45357
NRP1	time-Post	0.653506	0.419348	1.55839	0.11914	0.45357
OSM	time-Post	1.31136	0.760895	1.72344	0.08481	0.45357
PASD1	time-Post	0.653506	0.419348	1.55839	0.11914	0.45357
PAX5	time-Post	0.704179	0.451864	1.55839	0.11914	0.45357
PBK	time-Post	0.464761	0.298232	1.55839	0.11914	0.45357
PDCD1LG2	time-Post	0.582776	0.373961	1.55839	0.11914	0.45357
PDGFC	time-Post	0.704179	0.451864	1.55839	0.11914	0.45357
PDGFRB	time-Post	0.84839	0.544402	1.55839	0.11914	0.45357
PECAM1	time-Post	0.754477	0.473151	1.59458	0.11081	0.45357
PLA2G1B	time-Post	0.653506	0.419348	1.55839	0.11914	0.45357
PLA2G6	time-Post	0.892938	0.539361	1.65555	0.09781	0.45357
PLAUR	time-Post	0.704179	0.451864	1.55839	0.11914	0.45357
POU2AF1	time-Post	0.582776	0.373961	1.55839	0.11914	0.45357
PPARG	time-Post	0.464761	0.298232	1.55839	0.11914	0.45357
PPBP	time-Post	0.704179	0.451864	1.55839	0.11914	0.45357
PRAME	time-Post	0.84839	0.544402	1.55839	0.11914	0.45357
PRKCE	time-Post	0.464761	0.298232	1.55839	0.11914	0.45357
PRM1	time-Post	0.653506	0.419348	1.55839	0.11914	0.45357
PSMB7	time-Post	-0.170681	0.0989813	-1.72437	0.08464	0.45357
PTGDR2	time-Post	0.653506	0.419348	1.55839	0.11914	0.45357
PTGS2	time-Post	0.704179	0.451864	1.55839	0.11914	0.45357
RAG1	time-Post	0.582776	0.373961	1.55839	0.11914	0.45357
ROPN1	time-Post	0.464761	0.298232	1.55839	0.11914	0.45357
RRAD	time-Post	0.464761	0.298232	1.55839	0.11914	0.45357
S100A12	time-Post	0.464761	0.298232	1.55839	0.11914	0.45357
S100A7	time-Post	0.803535	0.515619	1.55839	0.11914	0.45357
S100A8	time-Post	0.464761	0.298232	1.55839	0.11914	0.45357
S100B	time-Post	0.582776	0.373961	1.55839	0.11914	0.45357
SAA1	time-Post	0.84839	0.544402	1.55839	0.11914	0.45357
SELE	time-Post	0.464761	0.298232	1.55839	0.11914	0.45357
SEMG1	time-Post	0.803535	0.515619	1.55839	0.11914	0.45357
SERPINB2	time-Post	0.653506	0.419348	1.55839	0.11914	0.45357
SH2D1B	time-Post	0.464761	0.298232	1.55839	0.11914	0.45357
SIGLEC1	time-Post	0.582776	0.373961	1.55839	0.11914	0.45357
SLAMF7	time-Post	0.464761	0.298232	1.55839	0.11914	0.45357
SLC11A1	time-Post	0.776084	0.498005	1.55839	0.11914	0.45357
SMPD3	time-Post	0.653506	0.419348	1.55839	0.11914	0.45357
SPACA3	time-Post	1.18865	0.745048	1.5954	0.11062	0.45357
SPANXB1	time-Post	0.464761	0.298232	1.55839	0.11914	0.45357
SPO11	time-Post	0.582776	0.373961	1.55839	0.11914	0.45357
SPP1	time-Post	0.464761	0.298232	1.55839	0.11914	0.45357
SSX1	time-Post	0.653506	0.419348	1.55839	0.11914	0.45357
SSX4	time-Post	0.464761	0.298232	1.55839	0.11914	0.45357
SYCP1	time-Post	0.704179	0.451864	1.55839	0.11914	0.45357
SYK	time-Post	0.464761	0.298232	1.55839	0.11914	0.45357
SYT17	time-Post	0.653506	0.419348	1.55839	0.11914	0.45357
TAL1	time-Post	0.464761	0.298232	1.55839	0.11914	0.45357
TAPBP	time-Post	-0.240077	0.138155	-1.73773	0.08226	0.45357
TGFB2	time-Post	0.84839	0.544402	1.55839	0.11914	0.45357
THBD	time-Post	0.464761	0.298232	1.55839	0.11914	0.45357
THBS1	time-Post	0.743692	0.477219	1.55839	0.11914	0.45357
TICAM2	time-Post	0.653506	0.419348	1.55839	0.11914	0.45357
TLR1	time-Post	1.23556	0.703361	1.75666	0.07898	0.45357
TLR3	time-Post	0.803535	0.515619	1.55839	0.11914	0.45357
TLR4	time-Post	0.704179	0.451864	1.55839	0.11914	0.45357
TLR5	time-Post	1.0936	0.643832	1.69858	0.0894	0.45357
TMEFF2	time-Post	0.704179	0.451864	1.55839	0.11914	0.45357
TNFAIP3	time-Post	-0.544253	0.292864	-1.85838	0.06312	0.45357
TNFRSF11A	time-Post	0.464761	0.298232	1.55839	0.11914	0.45357
TNFRSF11B	time-Post	0.464761	0.298232	1.55839	0.11914	0.45357
TNFRSF13B	time-Post	0.743692	0.477219	1.55839	0.11914	0.45357
TNFRSF17	time-Post	0.582776	0.373961	1.55839	0.11914	0.45357
TNFSF15	time-Post	0.464761	0.298232	1.55839	0.11914	0.45357
TNFSF18	time-Post	0.582776	0.373961	1.55839	0.11914	0.45357
TNFSF8	time-Post	0.757276	0.411444	1.84053	0.06569	0.45357
TPSAB1	time-Post	0.464761	0.298232	1.55839	0.11914	0.45357
TRAF6	time-Post	-0.687181	0.374844	-1.83324	0.06677	0.45357
TREM1	time-Post	0.464761	0.298232	1.55839	0.11914	0.45357
TTK	time-Post	0.704179	0.451864	1.55839	0.11914	0.45357
ULBP2	time-Post	0.653506	0.419348	1.55839	0.11914	0.45357
USP9Y	time-Post	0.621042	0.376743	1.64845	0.09926	0.45357
VCAM1	time-Post	0.582776	0.373961	1.55839	0.11914	0.45357
VEGFA	time-Post	0.704179	0.451864	1.55839	0.11914	0.45357
XCL2	time-Post	0.653506	0.419348	1.55839	0.11914	0.45357
ZNF205	time-Post	0.743692	0.477219	1.55839	0.11914	0.45357
CCL25	time-Post	0.867227	0.55677	1.5576	0.11933	0.4537
TLR7	time-Post	0.803535	0.516925	1.55445	0.12008	0.45537
IL34	time-Post	0.464761	0.300483	1.54671	0.12193	0.4594
SPINK5	time-Post	0.743692	0.480163	1.54883	0.12142	0.4594
ANP32B	time-Post	-0.482694	0.312647	-1.5439	0.12261	0.45959
TXNIP	time-Post	-0.580453	0.376353	-1.54231	0.123	0.46032
IL12RB2	time-Post	-1.13893	0.741278	-1.53645	0.12443	0.46403
KLRC1	time-Post	0.803535	0.523719	1.53428	0.12496	0.46541
ICOS	time-Post	-0.465615	0.305004	-1.52659	0.12686	0.46949
STAT4	time-Post	-0.822314	0.539061	-1.52545	0.12715	0.46989
PMCH	time-Post	0.782789	0.515533	1.51841	0.12891	0.47408
TLR2	time-Post	0.953501	0.632265	1.50807	0.13154	0.47645
DUSP6	time-Post	0.826918	0.550611	1.50182	0.13314	0.47996
TNFSF14	time-Post	0.799434	0.534202	1.4965	0.13452	0.48127
BID	time-Post	1.03984	0.700491	1.48444	0.13769	0.48603
CD3E	time-Post	-0.506828	0.344348	-1.47185	0.14106	0.49152
ATF2	time-Post	-0.138802	0.094768	-1.46465	0.14302	0.49598
TANK	time-Post	-0.34851	0.242233	-1.43874	0.15022	0.51461
HMGB1	time-Post	-0.443166	0.308626	-1.43593	0.15102	0.51637
TNFRSF10B	time-Post	-1.13038	0.789701	-1.4314	0.15232	0.5202
HLA_E	time-Post	-0.420729	0.297185	-1.41571	0.15686	0.52769
KIR_Inhibiting_Subgroup_2	time-Post	0.477534	0.337667	1.41422	0.1573	0.52795
CLEC6A	time-Post	0.914201	0.64748	1.41194	0.15797	0.52959
CCL22	time-Post	0.776084	0.55166	1.40682	0.15948	0.53193
IL17RA	time-Post	0.280924	0.199565	1.40768	0.15923	0.53193
TPTE	time-Post	0.827353	0.588955	1.40478	0.16009	0.53302
CCL17	time-Post	0.803535	0.575216	1.39693	0.16244	0.53822
CXCL16	time-Post	0.743692	0.532971	1.39537	0.1629	0.53822
NOTCH1	time-Post	0.700911	0.501179	1.39853	0.16196	0.53822
NT5E	time-Post	0.743692	0.532971	1.39537	0.1629	0.53822
AIRE	time-Post	0.827353	0.595281	1.38985	0.16457	0.54084
CFB	time-Post	0.776084	0.55948	1.38715	0.1654	0.54084
EGR1	time-Post	1.25504	0.904445	1.38763	0.16525	0.54084
IL13RA1	time-Post	0.776084	0.55948	1.38715	0.1654	0.54084
IL25	time-Post	0.776084	0.55948	1.38715	0.1654	0.54084
AMBP	time-Post	0.867227	0.627709	1.38158	0.1671	0.54457
TNFSF13	time-Post	0.867227	0.627709	1.38158	0.1671	0.54457
EPCAM	time-Post	0.743692	0.541062	1.37451	0.16928	0.55106
DEFB1	time-Post	0.743692	0.543557	1.3682	0.17125	0.55438
DMBT1	time-Post	0.743692	0.543557	1.3682	0.17125	0.55438
CD34	time-Post	0.803535	0.588362	1.36571	0.17203	0.55606
IL5RA	time-Post	0.776084	0.56842	1.36534	0.17215	0.55606
AICDA	time-Post	0.653506	0.493527	1.32416	0.18545	0.56052
ARG2	time-Post	0.827353	0.689692	1.1996	0.2303	0.56052
BATF	time-Post	-1.10486	0.849318	-1.30088	0.1933	0.56052
BST1	time-Post	0.464761	0.381133	1.21942	0.22268	0.56052
BST2	time-Post	0.882098	0.701387	1.25765	0.20852	0.56052
C1QA	time-Post	0.704179	0.531247	1.32552	0.185	0.56052
C4B	time-Post	0.743692	0.564138	1.31828	0.18741	0.56052
C5	time-Post	0.464761	0.381133	1.21942	0.22268	0.56052
C7	time-Post	0.464761	0.381133	1.21942	0.22268	0.56052
CCL11	time-Post	0.653506	0.493527	1.32416	0.18545	0.56052
CCL4	time-Post	0.704179	0.538899	1.3067	0.19131	0.56052
CCR1	time-Post	0.827353	0.661423	1.25087	0.21098	0.56052
CCR3	time-Post	0.704179	0.60912	1.15606	0.24766	0.56052
CD200	time-Post	0.653506	0.555272	1.17691	0.23923	0.56052
CD247	time-Post	-0.331992	0.274213	-1.21071	0.22601	0.56052
CD28	time-Post	-0.3222	0.263753	-1.2216	0.22186	0.56052
CD33	time-Post	0.582776	0.442907	1.3158	0.18824	0.56052
CD38	time-Post	-0.825451	0.715798	-1.15319	0.24883	0.56052
CD3EAP	time-Post	0.827353	0.634197	1.30457	0.19204	0.56052
CD48	time-Post	-0.34412	0.288288	-1.19367	0.23261	0.56052
CD55	time-Post	0.84839	0.654194	1.29685	0.19468	0.56052
CD81	time-Post	-0.209834	0.18331	-1.14469	0.25234	0.56052
CD84	time-Post	-0.362813	0.267695	-1.35532	0.17532	0.56052
CD86	time-Post	0.464761	0.405012	1.14752	0.25117	0.56052
CD99	time-Post	-0.309086	0.249977	-1.23646	0.21629	0.56052
CHIT1	time-Post	0.803535	0.594485	1.35165	0.17649	0.56052
CHUK	time-Post	-0.890105	0.755063	-1.17885	0.23846	0.56052
CLEC4C	time-Post	0.653506	0.500944	1.30455	0.19205	0.56052
CMA1	time-Post	0.582776	0.442907	1.3158	0.18824	0.56052
CREB5	time-Post	0.776084	0.571008	1.35915	0.1741	0.56052
CTCFL	time-Post	0.927484	0.716801	1.29392	0.19569	0.56052
CX3CL1	time-Post	0.743692	0.578777	1.28494	0.19881	0.56052
CXCL2	time-Post	0.464761	0.381133	1.21942	0.22268	0.56052
CXCL6	time-Post	0.776084	0.576494	1.34621	0.17823	0.56052
CXCR1	time-Post	0.776084	0.625142	1.24145	0.21444	0.56052
CXCR4	time-Post	-0.534644	0.411381	-1.29963	0.19373	0.56052
CYLD	time-Post	-0.332119	0.247859	-1.33995	0.18026	0.56052
DDX58	time-Post	0.969223	0.756046	1.28196	0.19986	0.56052
DPP4	time-Post	0.568188	0.497703	1.14162	0.25361	0.56052
DUSP4	time-Post	-0.29235	0.241831	-1.2089	0.2267	0.56052
ELK1	time-Post	-0.791056	0.64781	-1.22112	0.22204	0.56052
ENG	time-Post	0.464761	0.392367	1.18451	0.23621	0.56052
FAS	time-Post	0.464761	0.388639	1.19587	0.23175	0.56052
FEZ1	time-Post	0.803535	0.623377	1.289	0.1974	0.56052
FLT3LG	time-Post	-0.375998	0.319874	-1.17546	0.23981	0.56052
FN1	time-Post	0.653506	0.490777	1.33157	0.183	0.56052
GTF3C1	time-Post	-0.191517	0.164823	-1.16196	0.24525	0.56052
GZMA	time-Post	0.893879	0.667962	1.33822	0.18083	0.56052
GZMH	time-Post	0.653506	0.575843	1.13487	0.25643	0.56052
ICAM1	time-Post	0.582776	0.491486	1.18574	0.23572	0.56052
IFI27	time-Post	0.653506	0.521705	1.25263	0.21034	0.56052
IFNA7	time-Post	0.776084	0.662166	1.17204	0.24118	0.56052
IFNL1	time-Post	0.743692	0.586971	1.267	0.20516	0.56052
IL11	time-Post	0.464761	0.405012	1.14752	0.25117	0.56052
IL19	time-Post	0.464761	0.392367	1.18451	0.23621	0.56052
IL26	time-Post	0.884281	0.728192	1.21435	0.22461	0.56052
IL4	time-Post	0.464761	0.392367	1.18451	0.23621	0.56052
IL9	time-Post	0.464761	0.392367	1.18451	0.23621	0.56052
IRF1	time-Post	-0.386935	0.327924	-1.17995	0.23802	0.56052
LTB	time-Post	-0.434041	0.376445	-1.153	0.24891	0.56052
MAGEA1	time-Post	0.653506	0.481843	1.35626	0.17501	0.56052
MAPK11	time-Post	0.704179	0.603551	1.16673	0.24332	0.56052
MNX1	time-Post	0.464761	0.392367	1.18451	0.23621	0.56052
MST1R	time-Post	0.653506	0.481843	1.35626	0.17501	0.56052
NOD2	time-Post	-0.9463	0.700091	-1.35168	0.17648	0.56052
PRG2	time-Post	0.653506	0.490777	1.33157	0.183	0.56052
PSEN2	time-Post	0.582776	0.442907	1.3158	0.18824	0.56052
RORA	time-Post	-0.366812	0.290113	-1.26438	0.20609	0.56052
RPS6	time-Post	-0.524017	0.388934	-1.34732	0.17788	0.56052
SERPING1	time-Post	0.743692	0.574966	1.29345	0.19585	0.56052
SPA17	time-Post	0.743692	0.54794	1.35725	0.1747	0.56052
SPN	time-Post	1.15968	0.944667	1.2276	0.2196	0.56052
TAP2	time-Post	-0.370576	0.306938	-1.20733	0.2273	0.56052
TFEB	time-Post	0.685314	0.591818	1.15798	0.24687	0.56052
TGFB1	time-Post	-0.326435	0.268025	-1.21793	0.22325	0.56052
THY1	time-Post	0.743692	0.589987	1.26052	0.20748	0.56052
TIGIT	time-Post	0.247103	0.189331	1.30514	0.19184	0.56052
TLR8	time-Post	0.914201	0.71303	1.28214	0.19979	0.56052
TNFRSF14	time-Post	-0.360536	0.305358	-1.1807	0.23772	0.56052
TNFSF11	time-Post	0.653506	0.510088	1.28116	0.20014	0.56052
TRAF3	time-Post	-0.281193	0.214025	-1.31383	0.1889	0.56052
VEGFC	time-Post	0.582776	0.466785	1.24849	0.21185	0.56052
HAMP	time-Post	0.776084	0.691391	1.1225	0.26165	0.56966
TLR6	time-Post	0.704179	0.628938	1.11963	0.26287	0.57154
CEBPB	time-Post	0.984135	0.879795	1.1186	0.26331	0.57207
IFIT1	time-Post	0.867227	0.776105	1.11741	0.26382	0.57275
PIK3CG	time-Post	-0.596979	0.5362	-1.11335	0.26556	0.57525
MAP3K7	time-Post	-0.124638	0.112212	-1.11073	0.26668	0.57639
TNFRSF8	time-Post	0.582776	0.526343	1.10722	0.2682	0.57839
ITGB2	time-Post	-0.418237	0.381409	-1.09656	0.27283	0.5861
DDX43	time-Post	0.464761	0.428047	1.08577	0.27758	0.59293
HLA_G	time-Post	-0.848245	0.783185	-1.08307	0.27878	0.59419
ICAM2	time-Post	0.254443	0.234924	1.08309	0.27877	0.59419
NFKB2	time-Post	-0.381656	0.353105	-1.08086	0.27976	0.59541
TRAF2	time-Post	0.192546	0.18117	1.06279	0.28788	0.60914
IL10RA	time-Post	-0.372219	0.352452	-1.05608	0.29093	0.61167
ICAM4	time-Post	0.582776	0.553641	1.05262	0.29251	0.6136
TOLLIP	time-Post	0.639762	0.616628	1.03752	0.29949	0.62284
GATA3	time-Post	0.582776	0.563352	1.03448	0.30091	0.62405
IL2	time-Post	0.464761	0.45005	1.03269	0.30175	0.62534
IRF2	time-Post	0.550811	0.538262	1.02331	0.30616	0.63135
CKLF	time-Post	0.834761	0.821969	1.01556	0.30984	0.63758
FOS	time-Post	-0.324204	0.319851	-1.01361	0.31077	0.6386
PSMB8	time-Post	-0.355082	0.350872	-1.012	0.31154	0.63955
HLA_DMA	time-Post	0.653992	0.652105	1.00289	0.31591	0.64598
TNFRSF9	time-Post	-1.03593	1.03479	-1.00111	0.31677	0.64719
POU2F2	time-Post	0.791701	0.793355	0.997916	0.31832	0.64864
IRF7	time-Post	0.749269	0.752897	0.99518	0.31965	0.65022
TBX21	time-Post	-0.854426	0.858869	-0.994827	0.31982	0.65022
TNFRSF4	time-Post	0.793772	0.797815	0.994933	0.31977	0.65022
CD83	time-Post	-0.440257	0.445128	-0.989058	0.32263	0.65422
CD164	time-Post	-0.288308	0.29221	-0.986645	0.32382	0.65494
TREM2	time-Post	0.582776	0.591669	0.984969	0.32464	0.65557
MAP3K1	time-Post	-0.167497	0.17051	-0.98233	0.32594	0.65683
CFP	time-Post	0.800546	0.815557	0.981595	0.3263	0.65691
TNFSF13B	time-Post	0.534055	0.546557	0.977125	0.32851	0.66019
LTK	time-Post	0.820974	0.841034	0.976148	0.32899	0.6607
PRKCD	time-Post	0.706448	0.73615	0.959652	0.33723	0.67492
CXCR5	time-Post	0.743692	0.776056	0.958296	0.33791	0.67497
RELA	time-Post	-0.616448	0.643657	-0.957726	0.3382	0.67497
LAMP3	time-Post	0.582776	0.613063	0.950596	0.34181	0.67897
CD3D	time-Post	-0.355592	0.374866	-0.948585	0.34283	0.67937
GPI	time-Post	0.215994	0.228574	0.944965	0.34468	0.68189
BTLA	time-Post	-0.631378	0.670238	-0.942021	0.34618	0.68439
MAF	time-Post	-0.300598	0.323513	-0.929167	0.3528	0.69341
C1R	time-Post	0.84272	0.908483	0.927612	0.35361	0.69438
CTSW	time-Post	0.662288	0.72027	0.9195	0.35783	0.69922
IL16	time-Post	-0.274202	0.300544	-0.91235	0.36158	0.70388
CXCR3	time-Post	0.661194	0.73318	0.901816	0.36715	0.71046
CD5	time-Post	-0.13093	0.145615	-0.899148	0.36857	0.71132
BAX	time-Post	-0.21405	0.240522	-0.889937	0.3735	0.71674
MIF	time-Post	-0.291718	0.327765	-0.890024	0.37345	0.71674
CSF2RB	time-Post	-0.712934	0.809135	-0.881107	0.37826	0.72045
IFI16	time-Post	-0.245806	0.278745	-0.881833	0.37787	0.72045
IL18R1	time-Post	0.432056	0.493009	0.876366	0.38083	0.72303
FUT7	time-Post	0.718721	0.820714	0.875726	0.38118	0.72323
IKBKB	time-Post	0.674753	0.787106	0.857258	0.3913	0.73846
ICOSLG	time-Post	-0.834534	0.985778	-0.846574	0.39723	0.74565
HLA_DOB	time-Post	0.640536	0.760152	0.842642	0.39943	0.74717
JAK3	time-Post	-0.240323	0.287287	-0.836528	0.40286	0.75214
ADORA2A	time-Post	0.79722	0.958443	0.831787	0.40553	0.75442
LCP1	time-Post	-0.265184	0.318602	-0.832338	0.40522	0.75442
BIRC5	time-Post	0.363766	0.43829	0.829968	0.40656	0.75567
CD47	time-Post	-0.218632	0.264261	-0.827334	0.40805	0.75651
RORC	time-Post	0.707935	0.856765	0.826289	0.40864	0.75705
NFKB1	time-Post	-0.429371	0.527744	-0.813597	0.41588	0.76713
AMICA1	time-Post	0.247297	0.305676	0.809017	0.41851	0.77101
CD27	time-Post	-0.338003	0.419877	-0.805003	0.42082	0.7738
INPP5D	time-Post	-0.208468	0.26088	-0.799097	0.42423	0.77781
CD97	time-Post	0.250306	0.3154	0.793616	0.42742	0.78263
C1QBP	time-Post	-0.128418	0.162782	-0.788895	0.43017	0.78567
HLA_DRA	time-Post	-0.127589	0.162165	-0.786788	0.43141	0.78585
IL32	time-Post	-0.353698	0.452501	-0.781651	0.43442	0.79042
MAP3K5	time-Post	-0.175379	0.225979	-0.776085	0.4377	0.79532
CASP1	time-Post	-0.393364	0.511664	-0.768794	0.44202	0.80118
CCR5	time-Post	-0.631522	0.822804	-0.767524	0.44277	0.80154
CD59	time-Post	-0.214841	0.282378	-0.760826	0.44676	0.80726
JAK2	time-Post	0.10547	0.138539	0.7613	0.44648	0.80726
CD79B	time-Post	0.467945	0.616379	0.759184	0.44774	0.8073
STAT5B	time-Post	-0.23578	0.310535	-0.759271	0.44769	0.8073
KLRK1	time-Post	0.738776	0.976681	0.756414	0.4494	0.80754
LY96	time-Post	0.61754	0.824095	0.749356	0.45364	0.81216
CCRL2	time-Post	0.404859	0.541148	0.748148	0.45437	0.81297
HLA_DQB1	time-Post	-0.167119	0.227047	-0.736055	0.4617	0.82105
IFNG	time-Post	0.362254	0.497421	0.728264	0.46645	0.82548
IFNAR2	time-Post	-0.12995	0.178693	-0.727223	0.46709	0.8255
TNFRSF18	time-Post	0.322259	0.444385	0.725181	0.46834	0.82632
LAIR2	time-Post	-0.524617	0.724994	-0.723616	0.4693	0.82751
IL4R	time-Post	0.0913636	0.127398	0.71715	0.47328	0.83151
IFITM2	time-Post	0.189922	0.266	0.713993	0.47523	0.83244
MAPK14	time-Post	-0.0877398	0.12347	-0.710616	0.47732	0.8351
CD96	time-Post	-0.199539	0.281328	-0.709275	0.47815	0.83605
IFITM1	time-Post	-0.238936	0.340476	-0.701772	0.48282	0.83919
ITGB1	time-Post	-0.259735	0.374529	-0.693498	0.488	0.84517
ALCAM	time-Post	0.282529	0.408596	0.691464	0.48927	0.84537
ETS1	time-Post	-0.298962	0.434609	-0.687887	0.49152	0.84859
HLA_DMB	time-Post	0.503178	0.744112	0.676212	0.49891	0.8562
CD79A	time-Post	0.323893	0.48238	0.671447	0.50194	0.85965
PIK3CD	time-Post	-0.163121	0.242974	-0.671353	0.502	0.85965
PYCARD	time-Post	0.534645	0.81455	0.656368	0.51159	0.87155
CD46	time-Post	-0.140467	0.215911	-0.65058	0.51532	0.87586
ATG10	time-Post	-0.524564	0.808624	-0.648711	0.51653	0.87741
CD70	time-Post	-0.533292	0.824059	-0.647153	0.51753	0.87815
HLA_DPA1	time-Post	-0.0795625	0.125607	-0.633422	0.52646	0.88859
TCF7	time-Post	-0.206947	0.330059	-0.627	0.53066	0.89258
GZMK	time-Post	0.58349	0.938143	0.621962	0.53397	0.89764
CCR7	time-Post	-0.193944	0.314453	-0.616767	0.53739	0.90079
TNFSF4	time-Post	0.343743	0.562297	0.611319	0.54099	0.90423
CD40LG	time-Post	0.508026	0.850008	0.597673	0.55006	0.91208
ITGA5	time-Post	-0.0740863	0.124083	-0.59707	0.55046	0.91223
ICAM3	time-Post	-0.0976123	0.16553	-0.589695	0.5554	0.91937
IFI35	time-Post	-0.473775	0.808378	-0.586081	0.55782	0.9217
RIPK2	time-Post	0.412424	0.723054	0.570391	0.56841	0.93455
CD37	time-Post	0.0875703	0.15627	0.560379	0.57522	0.9394
IL10	time-Post	0.192344	0.346542	0.555037	0.57887	0.94149
RUNX1	time-Post	0.236226	0.430338	0.548931	0.58305	0.94322
ATG7	time-Post	0.426895	0.785848	0.543228	0.58697	0.94761
CD6	time-Post	-0.0979824	0.180383	-0.543191	0.587	0.94761
NFATC2	time-Post	0.10067	0.185683	0.54216	0.58771	0.94761
MX1	time-Post	-0.128777	0.239703	-0.537235	0.59111	0.95099
SMAD3	time-Post	-0.168739	0.314874	-0.535894	0.59203	0.95194
MAP2K2	time-Post	-0.145665	0.275209	-0.529287	0.59661	0.95316
SH2B2	time-Post	0.279796	0.527579	0.530339	0.59588	0.95316
MAPK8	time-Post	-0.402605	0.768487	-0.523893	0.60035	0.95585
IGF1R	time-Post	-0.368328	0.715173	-0.51502	0.60654	0.96412
CXCR6	time-Post	-0.444253	0.874827	-0.507818	0.61158	0.96897
RELB	time-Post	-0.541386	1.0682	-0.506822	0.61228	0.96955
IL2RB	time-Post	-0.0770875	0.154699	-0.498305	0.61827	0.97719
CREB1	time-Post	0.203344	0.41109	0.494647	0.62085	0.97803
IGF2R	time-Post	-0.314146	0.644384	-0.487513	0.62589	0.98311
LCK	time-Post	0.115611	0.237035	0.487739	0.62573	0.98311
CYFIP2	time-Post	-0.108748	0.224127	-0.485207	0.62753	0.98463
IL2RG	time-Post	-0.168602	0.350956	-0.480407	0.63094	0.98838
CD53	time-Post	-0.164645	0.347178	-0.474239	0.63533	0.99283
TAB1	time-Post	0.281548	0.593954	0.474024	0.63548	0.99283
ABL1	time-Post	0.245942	0.594895	0.413421	0.6793	1
ADA	time-Post	-0.027244	0.150734	-0.180742	0.85657	1
AKT3	time-Post	-0.00437273	0.475757	-0.00919111	0.99267	1
ANXA1	time-Post	0.0834193	0.449033	0.185776	0.85262	1
APP	time-Post	-0.194897	0.957713	-0.203502	0.83874	1
ATF1	time-Post	0.243435	0.616962	0.394571	0.69316	1
ATG16L1	time-Post	0.029034	0.185888	0.156191	0.87588	1
ATG5	time-Post	-0.0347144	0.113142	-0.306821	0.75898	1
ATM	time-Post	-0.0500146	0.713921	-0.0700562	0.94415	1
BCL2	time-Post	0.0842986	0.241839	0.348573	0.72741	1
BCL2L1	time-Post	0.176636	0.460269	0.383767	0.70115	1
BCL6	time-Post	-0.127063	0.64201	-0.197915	0.84311	1
BMI1	time-Post	-0.321005	0.830861	-0.386353	0.69924	1
CARD11	time-Post	-0.00949885	0.507424	-0.0187198	0.98506	1
CASP3	time-Post	-0.101005	0.856345	-0.117949	0.90611	1
CCL20	time-Post	0.304071	0.818823	0.371352	0.71038	1
CCL5	time-Post	-0.0331878	0.546024	-0.0607809	0.95153	1
CCND3	time-Post	-0.0582131	0.584329	-0.0996238	0.92064	1
CCR4	time-Post	0.0881048	0.290316	0.303479	0.76153	1
CD19	time-Post	0.404584	0.926282	0.436782	0.66227	1
CD2	time-Post	-0.0780193	0.504983	-0.154499	0.87722	1
CD3G	time-Post	0.0873022	0.241545	0.361433	0.71778	1
CD4	time-Post	0.0296411	0.172968	0.171368	0.86393	1
CD58	time-Post	-0.113898	0.294268	-0.387053	0.69872	1
CD63	time-Post	-0.0637367	0.453126	-0.14066	0.88814	1
CD68	time-Post	0.0436903	0.104316	0.418825	0.67534	1
CD7	time-Post	-0.0612883	0.145277	-0.421873	0.67312	1
CDK1	time-Post	0.132165	0.615677	0.214667	0.83003	1
CDKN1A	time-Post	0.186071	0.900609	0.206606	0.83632	1
CEACAM1	time-Post	0.0889671	0.25723	0.345866	0.72944	1
CLEC4A	time-Post	0.173827	0.789563	0.220155	0.82575	1
COL3A1	time-Post	-0.0265517	1.02321	-0.0259493	0.9793	1
CR2	time-Post	-0.0878532	1.04652	-0.083948	0.9331	1
CSF1	time-Post	-0.0362506	0.603534	-0.0600639	0.9521	1
CTSS	time-Post	-0.0945858	0.227606	-0.415568	0.67773	1
DOCK9	time-Post	0.148228	0.584128	0.25376	0.79968	1
ECSIT	time-Post	-0.256029	0.902607	-0.283655	0.77667	1
ENTPD1	time-Post	0.319105	0.862115	0.370142	0.71128	1
FCGR2A	time-Post	-0.126774	0.370857	-0.34184	0.73247	1
FOXP3	time-Post	-0.104991	0.262055	-0.400644	0.68868	1
FUT5	time-Post	0.218292	0.78997	0.276329	0.7823	1
FYN	time-Post	-0.0198834	0.200187	-0.0993244	0.92088	1
GNLY	time-Post	0.00359855	0.260233	0.0138282	0.98897	1
HAVCR2	time-Post	-0.235527	0.935378	-0.251799	0.8012	1
HLA_DQA1	time-Post	-0.0399922	0.6561	-0.0609545	0.9514	1
HLA_DRB3	time-Post	0.00322851	0.0946959	0.0340935	0.9728	1
HRAS	time-Post	0.125285	0.716357	0.174892	0.86116	1
IFIH1	time-Post	0.000424493	0.563879	0.000752809	0.9994	1
IFIT2	time-Post	0.167687	0.780533	0.214837	0.82989	1
IKBKE	time-Post	0.0666496	0.779883	0.085461	0.93189	1
IL11RA	time-Post	0.101533	0.623754	0.162777	0.87069	1
IL12A	time-Post	0.281693	0.708739	0.397457	0.69103	1
IL12RB1	time-Post	0.195461	0.464948	0.420394	0.6742	1
IL15	time-Post	-0.253957	0.976036	-0.260192	0.79472	1
IL15RA	time-Post	0.115349	0.856685	0.134645	0.89289	1
IL1RAP	time-Post	0.20746	0.827893	0.250588	0.80213	1
IL21R	time-Post	0.141273	0.567956	0.248739	0.80356	1
IL23A	time-Post	0.233078	0.832138	0.280095	0.7794	1
IL2RA	time-Post	0.0628468	0.349517	0.17981	0.8573	1
IL6R	time-Post	0.148247	0.616405	0.240503	0.80994	1
IL7R	time-Post	-0.109627	0.335781	-0.326482	0.74406	1
IRAK4	time-Post	0.000666483	0.442585	0.00150589	0.9988	1
IRF3	time-Post	-0.0653637	0.604713	-0.10809	0.91392	1
IRF4	time-Post	-0.0374255	0.165815	-0.225707	0.82143	1
ISG15	time-Post	-0.261435	0.74005	-0.353267	0.72389	1
ISG20	time-Post	-0.00727164	0.243961	-0.0298066	0.97622	1
ITGA4	time-Post	0.0592721	0.229171	0.258637	0.79591	1
ITGA6	time-Post	0.148803	0.57488	0.258842	0.79576	1
ITGAE	time-Post	-0.244884	0.965771	-0.253564	0.79983	1
ITGAL	time-Post	-0.0118644	0.249846	-0.0474869	0.96213	1
ITGAM	time-Post	0.0702112	0.603083	0.116421	0.90732	1
ITK	time-Post	0.0618655	0.328457	0.188352	0.8506	1
KLRB1	time-Post	-0.0692674	0.28568	-0.242464	0.80842	1
LGALS3	time-Post	-0.0757398	0.171563	-0.441468	0.65887	1
LTA	time-Post	-0.0317674	0.810313	-0.0392039	0.96873	1
LY9	time-Post	0.0240777	0.226125	0.10648	0.9152	1
MAP2K4	time-Post	0.110856	0.742779	0.149245	0.88136	1
MAPK1	time-Post	0.0108748	0.223483	0.0486604	0.96119	1
MAPK3	time-Post	0.141271	0.623222	0.226679	0.82067	1
MAPKAPK2	time-Post	-0.0760136	0.188015	-0.404295	0.686	1
MAVS	time-Post	0.0174532	0.726806	0.0240136	0.98084	1
MICA	time-Post	-0.0290476	0.546541	-0.0531481	0.95761	1
MICB	time-Post	-0.159484	0.589521	-0.270532	0.78675	1
MR1	time-Post	0.190511	0.637514	0.298834	0.76507	1
MUC1	time-Post	-0.0188496	0.290661	-0.0648509	0.94829	1
MYD88	time-Post	-0.0952183	0.284296	-0.334927	0.73768	1
NCF4	time-Post	0.048008	0.598222	0.0802511	0.93604	1
NCR1	time-Post	0.247681	0.573623	0.431783	0.6659	1
NFATC3	time-Post	0.0936544	0.253025	0.370138	0.71128	1
NLRC5	time-Post	-0.0591618	0.144367	-0.409802	0.68195	1
NOD1	time-Post	0.256683	0.701207	0.366058	0.71432	1
OAS3	time-Post	0.44396	0.961887	0.461551	0.6444	1
PIN1	time-Post	0.0521741	0.139441	0.374167	0.70828	1
PNMA1	time-Post	0.112976	0.692682	0.163099	0.87044	1
PRF1	time-Post	-0.0246778	0.579029	-0.0426193	0.96601	1
PSEN1	time-Post	0.0394434	0.223367	0.176586	0.85983	1
PSMB10	time-Post	0.098535	0.223817	0.440248	0.65976	1
PSMB9	time-Post	0.128641	0.303764	0.423489	0.67194	1
PTPRC	time-Post	-0.0152592	0.37233	-0.040983	0.96731	1
PVR	time-Post	0.0969569	0.55868	0.173546	0.86222	1
REL	time-Post	-0.0679399	0.175309	-0.387545	0.69835	1
REPS1	time-Post	0.00156251	0.132243	0.0118155	0.99057	1
RUNX3	time-Post	-0.11933	0.269838	-0.442228	0.65832	1
SBNO2	time-Post	0.00303481	0.218319	0.0139008	0.98891	1
SELL	time-Post	-0.18496	0.419095	-0.441333	0.65897	1
SELPLG	time-Post	-0.160559	0.420122	-0.382172	0.70233	1
SIGIRR	time-Post	0.105914	0.250434	0.422922	0.67235	1
SLAMF1	time-Post	-0.0673054	0.983552	-0.068431	0.94544	1
SLAMF6	time-Post	0.254136	1.03898	0.244602	0.80676	1
SMAD2	time-Post	0.0774343	0.464181	0.166819	0.86751	1
SOCS1	time-Post	-0.00423457	0.21242	-0.0199349	0.9841	1
ST6GAL1	time-Post	0.00633858	0.836712	0.00757558	0.99396	1
STAT1	time-Post	0.0177026	0.478137	0.0370241	0.97047	1
STAT2	time-Post	-0.0702664	0.266907	-0.263262	0.79235	1
STAT6	time-Post	0.122248	0.302633	0.403949	0.68625	1
TAP1	time-Post	-0.10105	0.230259	-0.438853	0.66077	1
TARP	time-Post	-0.335416	0.743431	-0.451173	0.65187	1
TBK1	time-Post	0.142174	0.564143	0.252018	0.80103	1
TFE3	time-Post	0.279796	0.747621	0.374249	0.70822	1
TICAM1	time-Post	0.078254	0.953488	0.0820713	0.93459	1
TIRAP	time-Post	0.0614349	0.258	0.23812	0.81179	1
TNF	time-Post	0.159338	0.753048	0.211591	0.83243	1
TNFRSF13C	time-Post	-0.106735	0.687501	-0.15525	0.87662	1
TNFRSF1A	time-Post	-0.115123	0.681744	-0.168866	0.8659	1
TNFRSF1B	time-Post	0.0214874	0.15569	0.138014	0.89023	1
TNFSF10	time-Post	0.0104064	0.433598	0.0240002	0.98085	1
TNFSF12	time-Post	0.229177	0.513924	0.445936	0.65564	1
TXK	time-Post	-0.147697	0.769728	-0.191882	0.84783	1
ZAP70	time-Post	-0.0367904	0.146035	-0.251928	0.8011	1

## Sheet: Interaction.Treg
Gene	Variable	Estimate	Std..Error	t.value	p.value	adjust.p
HLA_DRB3	Responder:Post	0.488078	0.130147	3.75021	0.00018	0.002
IRF5	Responder:Post	-1.93448	0.751856	-2.57294	0.01008	0.10046
FCER1G	Responder:Post	-2.11362	0.853025	-2.4778	0.01322	0.12867
MFGE8	Responder:Post	-0.57655	0.232672	-2.47795	0.01321	0.12867
ATF2	Responder:Post	0.303163	0.130246	2.32762	0.01993	0.18652
HLA_DPB1	Responder:Post	0.564372	0.247253	2.28257	0.02246	0.20559
LAMP3	Responder:Post	-1.88272	0.842575	-2.23448	0.02545	0.22588
KIR_Inhibiting_Subgroup_1	Responder:Post	-2.02314	0.929967	-2.1755	0.02959	0.26025
PDCD1	Responder:Post	-1.52067	0.716356	-2.12278	0.03377	0.29002
IGF1R	Responder:Post	2.07549	0.982911	2.11157	0.03472	0.29644
TNFRSF10C	Responder:Post	-1.41564	0.675038	-2.09713	0.03598	0.30453
RELA	Responder:Post	1.84762	0.884622	2.0886	0.03674	0.31006
EP300	Responder:Post	0.546757	0.270455	2.02162	0.04322	0.35351
TXNIP	Responder:Post	1.02185	0.517247	1.97556	0.0482	0.38455
IL13	Responder:Post	-1.54117	0.784268	-1.9651	0.0494	0.39198
ECSIT	Responder:Post	2.43103	1.24051	1.95969	0.05003	0.39357
IL1R1	Responder:Post	-1.5673	0.800158	-1.95873	0.05014	0.39357
SPACA3	Responder:Post	-1.9954	1.02397	-1.94869	0.05133	0.40076
XCR1	Responder:Post	-1.68592	0.876219	-1.92409	0.05434	0.41866
BCL10	Responder:Post	0.511576	0.266715	1.91806	0.0551	0.42229
IL2	Responder:Post	-1.16489	0.618534	-1.8833	0.05966	0.44899
ALCAM	Responder:Post	-0.978572	0.561562	-1.74259	0.08141	0.45357
ANP32B	Responder:Post	0.672366	0.429692	1.56476	0.11764	0.45357
ATG7	Responder:Post	1.82683	1.08004	1.69144	0.09075	0.45357
CCR9	Responder:Post	-1.06725	0.619651	-1.72234	0.08501	0.45357
CD200	Responder:Post	-1.41828	0.763148	-1.85846	0.0631	0.45357
CD74	Responder:Post	0.813275	0.4492	1.8105	0.07022	0.45357
CD84	Responder:Post	0.633945	0.367912	1.72309	0.08487	0.45357
CTLA4	Responder:Post	0.749296	0.472303	1.58647	0.11263	0.45357
FEZ1	Responder:Post	-1.52996	0.85675	-1.78577	0.07414	0.45357
GZMH	Responder:Post	-1.46606	0.791421	-1.85244	0.06396	0.45357
HLA_DPA1	Responder:Post	0.282327	0.172631	1.63544	0.10196	0.45357
HLA_DRA	Responder:Post	0.406298	0.222874	1.82299	0.0683	0.45357
HLA_DRB4	Responder:Post	-1.80296	0.963681	-1.87091	0.06136	0.45357
HMGB1	Responder:Post	0.698755	0.424166	1.64736	0.09948	0.45357
IFNAR1	Responder:Post	-1.7982	1.13506	-1.58423	0.11314	0.45357
IL7	Responder:Post	-2.10603	1.24899	-1.68619	0.09176	0.45357
LAMP2	Responder:Post	1.22446	0.689513	1.77584	0.07576	0.45357
MAP2K1	Responder:Post	-0.414786	0.243727	-1.70185	0.08878	0.45357
MERTK	Responder:Post	-2.10121	1.18578	-1.772	0.07639	0.45357
PIK3CG	Responder:Post	1.27606	0.736937	1.73157	0.08335	0.45357
PIN1	Responder:Post	0.303633	0.191643	1.58437	0.11311	0.45357
POU2F2	Responder:Post	-1.83624	1.09036	-1.68407	0.09217	0.45357
TFEB	Responder:Post	-1.5108	0.813376	-1.85744	0.06325	0.45357
TFRC	Responder:Post	0.285747	0.164083	1.74148	0.0816	0.45357
TLR10	Responder:Post	-1.23432	0.732334	-1.68546	0.0919	0.45357
TNFAIP3	Responder:Post	0.708532	0.402504	1.76031	0.07835	0.45357
TNFRSF12A	Responder:Post	-1.53657	0.890659	-1.72521	0.08449	0.45357
TNFRSF1B	Responder:Post	0.368083	0.213975	1.72021	0.08539	0.45357
IL6ST	Responder:Post	0.357017	0.229654	1.55459	0.12004	0.45537
TRAF6	Responder:Post	0.797352	0.515174	1.54773	0.12169	0.4594
TAPBP	Responder:Post	0.293175	0.189876	1.54403	0.12258	0.45959
GTF3C1	Responder:Post	0.349263	0.226527	1.54181	0.12312	0.46032
SERPING1	Responder:Post	-1.21434	0.790215	-1.53672	0.12436	0.46403
BST1	Responder:Post	-0.790923	0.523817	-1.50992	0.13106	0.47599
C5	Responder:Post	-0.790923	0.523817	-1.50992	0.13106	0.47599
C7	Responder:Post	-0.790923	0.523817	-1.50992	0.13106	0.47599
CXCL2	Responder:Post	-0.790923	0.523817	-1.50992	0.13106	0.47599
CXCR4	Responder:Post	0.854456	0.565389	1.51127	0.13072	0.47599
FAS	Responder:Post	-0.807246	0.534133	-1.51132	0.13071	0.47599
IFIT1	Responder:Post	-1.61073	1.06665	-1.51008	0.13102	0.47599
DDX43	Responder:Post	-0.886767	0.588295	-1.50735	0.13172	0.47645
VEGFC	Responder:Post	-0.966719	0.641535	-1.50688	0.13184	0.47645
AICDA	Responder:Post	-1.01115	0.678287	-1.49074	0.13603	0.48127
C1QA	Responder:Post	-1.08812	0.730129	-1.49032	0.13614	0.48127
CASP8	Responder:Post	0.876637	0.586694	1.4942	0.13512	0.48127
CCL11	Responder:Post	-1.01115	0.678287	-1.49074	0.13603	0.48127
CD33	Responder:Post	-0.908938	0.608717	-1.4932	0.13538	0.48127
CMA1	Responder:Post	-0.908938	0.608717	-1.4932	0.13538	0.48127
DPP4	Responder:Post	-1.0246	0.684028	-1.49789	0.13416	0.48127
NOD2	Responder:Post	1.44099	0.962183	1.49763	0.13423	0.48127
NUP107	Responder:Post	-1.03001	0.688805	-1.49535	0.13482	0.48127
PSEN2	Responder:Post	-0.908938	0.608717	-1.4932	0.13538	0.48127
CHIT1	Responder:Post	-1.21019	0.817042	-1.48119	0.13856	0.48805
CREB5	Responder:Post	-1.16003	0.784776	-1.47816	0.13936	0.48851
MAGEA1	Responder:Post	-0.979668	0.662229	-1.47935	0.13905	0.48851
MST1R	Responder:Post	-0.979668	0.662229	-1.47935	0.13905	0.48851
DEFB1	Responder:Post	-1.10133	0.747047	-1.47425	0.14041	0.49101
DMBT1	Responder:Post	-1.10133	0.747047	-1.47425	0.14041	0.49101
IFNGR1	Responder:Post	1.11696	0.758172	1.47323	0.14069	0.49141
ABCB1	Responder:Post	-2.07875	1.41411	-1.47001	0.14156	0.49233
PNMA1	Responder:Post	1.39921	0.952001	1.46976	0.14163	0.49233
SH2D1A	Responder:Post	0.36429	0.248939	1.46337	0.14337	0.49661
CXCL16	Responder:Post	-1.06985	0.732498	-1.46056	0.14414	0.49809
NT5E	Responder:Post	-1.06985	0.732498	-1.46056	0.14414	0.49809
CCL22	Responder:Post	-1.10225	0.758184	-1.4538	0.146	0.50392
ITGB1	Responder:Post	0.74777	0.514741	1.45271	0.1463	0.50436
ICOSLG	Responder:Post	1.96328	1.35482	1.44911	0.14731	0.50665
ITCH	Responder:Post	0.501006	0.34612	1.44749	0.14776	0.5076
CD99	Responder:Post	0.490803	0.34356	1.42858	0.15313	0.52175
FUT5	Responder:Post	-1.54797	1.08571	-1.42576	0.15394	0.52346
TNFRSF18	Responder:Post	-0.869744	0.610749	-1.42406	0.15443	0.52384
CXCR5	Responder:Post	-1.51789	1.06659	-1.42313	0.1547	0.52404
CD3E	Responder:Post	0.67303	0.473262	1.42211	0.15499	0.52442
STAT4	Responder:Post	1.05229	0.740869	1.42035	0.15551	0.52496
IL15RA	Responder:Post	-1.67006	1.1774	-1.41843	0.15607	0.52624
JAK1	Responder:Post	0.499649	0.360173	1.38725	0.16537	0.54084
CCND3	Responder:Post	1.11092	0.803084	1.38332	0.16657	0.54405
CD27	Responder:Post	0.789556	0.577066	1.36822	0.17124	0.55438
A2M	Responder:Post	-0.653506	0.576338	-1.13389	0.25684	0.56052
APOE	Responder:Post	-0.464761	0.409881	-1.13389	0.25684	0.56052
ARG1	Responder:Post	-0.653506	0.576338	-1.13389	0.25684	0.56052
ATG12	Responder:Post	-0.464761	0.409881	-1.13389	0.25684	0.56052
ATM	Responder:Post	1.2074	0.981191	1.23055	0.21849	0.56052
AXL	Responder:Post	-0.743692	0.655875	-1.13389	0.25684	0.56052
BAGE	Responder:Post	-0.776084	0.684442	-1.13389	0.25684	0.56052
BLK	Responder:Post	-0.827353	0.729657	-1.13389	0.25684	0.56052
BLNK	Responder:Post	-0.464761	0.409881	-1.13389	0.25684	0.56052
BTK	Responder:Post	-0.867227	0.764822	-1.13389	0.25684	0.56052
C1QB	Responder:Post	-0.867227	0.764822	-1.13389	0.25684	0.56052
C1QBP	Responder:Post	0.264764	0.223722	1.18345	0.23663	0.56052
C1S	Responder:Post	-0.653506	0.576338	-1.13389	0.25684	0.56052
C2	Responder:Post	-0.704179	0.621027	-1.13389	0.25684	0.56052
C3	Responder:Post	-0.464761	0.409881	-1.13389	0.25684	0.56052
C3AR1	Responder:Post	-0.704179	0.621027	-1.13389	0.25684	0.56052
C4BPA	Responder:Post	-0.653506	0.576338	-1.13389	0.25684	0.56052
C6	Responder:Post	-0.582776	0.51396	-1.13389	0.25684	0.56052
C8A	Responder:Post	-0.464761	0.409881	-1.13389	0.25684	0.56052
C8B	Responder:Post	-0.776084	0.684442	-1.13389	0.25684	0.56052
C8G	Responder:Post	-0.827353	0.729657	-1.13389	0.25684	0.56052
C9	Responder:Post	-0.464761	0.409881	-1.13389	0.25684	0.56052
CAMP	Responder:Post	-0.582776	0.51396	-1.13389	0.25684	0.56052
CARD9	Responder:Post	-0.653506	0.576338	-1.13389	0.25684	0.56052
CASP10	Responder:Post	-0.464761	0.409881	-1.13389	0.25684	0.56052
CCL1	Responder:Post	-0.464761	0.409881	-1.13389	0.25684	0.56052
CCL13	Responder:Post	-0.464761	0.409881	-1.13389	0.25684	0.56052
CCL14	Responder:Post	-0.827353	0.729657	-1.13389	0.25684	0.56052
CCL15	Responder:Post	-0.464761	0.409881	-1.13389	0.25684	0.56052
CCL16	Responder:Post	-0.582776	0.51396	-1.13389	0.25684	0.56052
CCL18	Responder:Post	-0.803535	0.708651	-1.13389	0.25684	0.56052
CCL19	Responder:Post	-0.653506	0.576338	-1.13389	0.25684	0.56052
CCL2	Responder:Post	-0.464761	0.409881	-1.13389	0.25684	0.56052
CCL21	Responder:Post	-0.582776	0.51396	-1.13389	0.25684	0.56052
CCL23	Responder:Post	-0.582776	0.51396	-1.13389	0.25684	0.56052
CCL24	Responder:Post	-0.464761	0.409881	-1.13389	0.25684	0.56052
CCL26	Responder:Post	-0.582776	0.51396	-1.13389	0.25684	0.56052
CCL27	Responder:Post	-0.464761	0.409881	-1.13389	0.25684	0.56052
CCL28	Responder:Post	-0.704179	0.621027	-1.13389	0.25684	0.56052
CCL3	Responder:Post	-0.776084	0.684442	-1.13389	0.25684	0.56052
CCL3L1	Responder:Post	-0.704179	0.621027	-1.13389	0.25684	0.56052
CCL7	Responder:Post	-0.803535	0.708651	-1.13389	0.25684	0.56052
CCL8	Responder:Post	-0.884281	0.779863	-1.13389	0.25684	0.56052
CD14	Responder:Post	-0.582776	0.51396	-1.13389	0.25684	0.56052
CD160	Responder:Post	-0.704179	0.621027	-1.13389	0.25684	0.56052
CD163	Responder:Post	-0.582776	0.51396	-1.13389	0.25684	0.56052
CD180	Responder:Post	-0.582776	0.51396	-1.13389	0.25684	0.56052
CD1A	Responder:Post	-0.704179	0.621027	-1.13389	0.25684	0.56052
CD1B	Responder:Post	-0.582776	0.51396	-1.13389	0.25684	0.56052
CD1C	Responder:Post	-0.743692	0.655875	-1.13389	0.25684	0.56052
CD1D	Responder:Post	-0.464761	0.409881	-1.13389	0.25684	0.56052
CD1E	Responder:Post	-0.582776	0.51396	-1.13389	0.25684	0.56052
CD207	Responder:Post	-0.653506	0.576338	-1.13389	0.25684	0.56052
CD209	Responder:Post	-0.743692	0.655875	-1.13389	0.25684	0.56052
CD22	Responder:Post	-0.464761	0.409881	-1.13389	0.25684	0.56052
CD24	Responder:Post	-0.653506	0.576338	-1.13389	0.25684	0.56052
CD244	Responder:Post	-0.464761	0.409881	-1.13389	0.25684	0.56052
CD274	Responder:Post	-0.231378	0.204056	-1.13389	0.25684	0.56052
CD276	Responder:Post	-0.914201	0.80625	-1.13389	0.25684	0.56052
CD36	Responder:Post	-0.464761	0.409881	-1.13389	0.25684	0.56052
CD40	Responder:Post	-0.704179	0.621027	-1.13389	0.25684	0.56052
CD44	Responder:Post	0.522068	0.39118	1.3346	0.18201	0.56052
CD7	Responder:Post	0.268592	0.199664	1.34522	0.17855	0.56052
CD81	Responder:Post	0.317274	0.251935	1.25935	0.20791	0.56052
CD8A	Responder:Post	-0.582776	0.51396	-1.13389	0.25684	0.56052
CD8B	Responder:Post	-0.582776	0.51396	-1.13389	0.25684	0.56052
CD9	Responder:Post	-0.704179	0.621027	-1.13389	0.25684	0.56052
CDH1	Responder:Post	-0.743692	0.655875	-1.13389	0.25684	0.56052
CDH5	Responder:Post	-0.582776	0.51396	-1.13389	0.25684	0.56052
CEACAM1	Responder:Post	-0.416267	0.353529	-1.17746	0.23901	0.56052
CEACAM6	Responder:Post	-0.582776	0.51396	-1.13389	0.25684	0.56052
CEACAM8	Responder:Post	-0.84839	0.74821	-1.13389	0.25684	0.56052
CFD	Responder:Post	-0.464761	0.409881	-1.13389	0.25684	0.56052
CFI	Responder:Post	-0.827353	0.729657	-1.13389	0.25684	0.56052
CHUK	Responder:Post	1.19778	1.03773	1.15423	0.24841	0.56052
CLEC5A	Responder:Post	-0.704179	0.621027	-1.13389	0.25684	0.56052
CLEC7A	Responder:Post	-0.464761	0.409881	-1.13389	0.25684	0.56052
CLU	Responder:Post	-0.743692	0.655875	-1.13389	0.25684	0.56052
CMKLR1	Responder:Post	-0.704179	0.621027	-1.13389	0.25684	0.56052
COLEC12	Responder:Post	-0.464761	0.409881	-1.13389	0.25684	0.56052
CR1	Responder:Post	-0.776084	0.684442	-1.13389	0.25684	0.56052
CREBBP	Responder:Post	-0.743692	0.655875	-1.13389	0.25684	0.56052
CRP	Responder:Post	-0.582776	0.51396	-1.13389	0.25684	0.56052
CSF1R	Responder:Post	-0.464761	0.409881	-1.13389	0.25684	0.56052
CSF2	Responder:Post	-0.704179	0.621027	-1.13389	0.25684	0.56052
CSF3	Responder:Post	-0.704179	0.621027	-1.13389	0.25684	0.56052
CSF3R	Responder:Post	-0.704179	0.621027	-1.13389	0.25684	0.56052
CT45A1	Responder:Post	-0.464761	0.409881	-1.13389	0.25684	0.56052
CTAG1B	Responder:Post	-0.704179	0.621027	-1.13389	0.25684	0.56052
CTAGE1	Responder:Post	-0.704179	0.621027	-1.13389	0.25684	0.56052
CTSG	Responder:Post	-0.704179	0.621027	-1.13389	0.25684	0.56052
CTSL	Responder:Post	-0.776084	0.684442	-1.13389	0.25684	0.56052
CX3CL1	Responder:Post	-1.07999	0.795452	-1.3577	0.17456	0.56052
CX3CR1	Responder:Post	-0.282529	0.249168	-1.13389	0.25684	0.56052
CXCL1	Responder:Post	-0.704179	0.621027	-1.13389	0.25684	0.56052
CXCL10	Responder:Post	-0.582776	0.51396	-1.13389	0.25684	0.56052
CXCL11	Responder:Post	-0.827353	0.729657	-1.13389	0.25684	0.56052
CXCL12	Responder:Post	-0.582776	0.51396	-1.13389	0.25684	0.56052
CXCL13	Responder:Post	-0.743692	0.655875	-1.13389	0.25684	0.56052
CXCL14	Responder:Post	-0.464761	0.409881	-1.13389	0.25684	0.56052
CXCL3	Responder:Post	-0.653506	0.576338	-1.13389	0.25684	0.56052
CXCL5	Responder:Post	-0.464761	0.409881	-1.13389	0.25684	0.56052
CXCL9	Responder:Post	-0.582776	0.51396	-1.13389	0.25684	0.56052
CXCR2	Responder:Post	-0.653506	0.576338	-1.13389	0.25684	0.56052
CYBB	Responder:Post	-0.582776	0.51396	-1.13389	0.25684	0.56052
EBI3	Responder:Post	-0.464761	0.409881	-1.13389	0.25684	0.56052
EGR2	Responder:Post	-0.582776	0.51396	-1.13389	0.25684	0.56052
ELANE	Responder:Post	-0.776084	0.684442	-1.13389	0.25684	0.56052
EOMES	Responder:Post	-0.464761	0.409881	-1.13389	0.25684	0.56052
F12	Responder:Post	-0.582776	0.51396	-1.13389	0.25684	0.56052
F13A1	Responder:Post	-0.704179	0.621027	-1.13389	0.25684	0.56052
F2RL1	Responder:Post	-0.704179	0.621027	-1.13389	0.25684	0.56052
FADD	Responder:Post	-0.803535	0.708651	-1.13389	0.25684	0.56052
FCER1A	Responder:Post	-0.704179	0.621027	-1.13389	0.25684	0.56052
FCER2	Responder:Post	-0.803535	0.708651	-1.13389	0.25684	0.56052
FCGR1A	Responder:Post	-0.704179	0.621027	-1.13389	0.25684	0.56052
FCGR2B	Responder:Post	-0.743692	0.655875	-1.13389	0.25684	0.56052
FCGR3A	Responder:Post	-0.84839	0.74821	-1.13389	0.25684	0.56052
FLT3	Responder:Post	-0.464761	0.409881	-1.13389	0.25684	0.56052
FPR2	Responder:Post	-0.743692	0.655875	-1.13389	0.25684	0.56052
GAGE1	Responder:Post	-0.464761	0.409881	-1.13389	0.25684	0.56052
GZMB	Responder:Post	-0.704179	0.621027	-1.13389	0.25684	0.56052
HCK	Responder:Post	-0.776084	0.684442	-1.13389	0.25684	0.56052
HLA_B	Responder:Post	0.710277	0.554409	1.28114	0.20014	0.56052
HLA_E	Responder:Post	0.46508	0.408442	1.13867	0.25484	0.56052
HSD11B1	Responder:Post	-0.653506	0.576338	-1.13389	0.25684	0.56052
IDO1	Responder:Post	-0.464761	0.409881	-1.13389	0.25684	0.56052
IFIT2	Responder:Post	-1.29957	1.07274	-1.21145	0.22572	0.56052
IFNA1	Responder:Post	-0.582776	0.51396	-1.13389	0.25684	0.56052
IFNA17	Responder:Post	-0.582776	0.51396	-1.13389	0.25684	0.56052
IFNA2	Responder:Post	-0.653506	0.576338	-1.13389	0.25684	0.56052
IFNA8	Responder:Post	-0.653506	0.576338	-1.13389	0.25684	0.56052
IFNAR2	Responder:Post	0.331046	0.24559	1.34796	0.17767	0.56052
IFNB1	Responder:Post	-0.464761	0.409881	-1.13389	0.25684	0.56052
IFNL2	Responder:Post	-0.373418	0.329324	-1.13389	0.25684	0.56052
IGLL1	Responder:Post	-0.743692	0.655875	-1.13389	0.25684	0.56052
IL10	Responder:Post	-0.637388	0.476277	-1.33827	0.18081	0.56052
IL10RA	Responder:Post	0.56138	0.484399	1.15892	0.24649	0.56052
IL12B	Responder:Post	-0.653506	0.576338	-1.13389	0.25684	0.56052
IL12RB2	Responder:Post	1.30939	1.01879	1.28524	0.19871	0.56052
IL13RA2	Responder:Post	-0.582776	0.51396	-1.13389	0.25684	0.56052
IL16	Responder:Post	0.510156	0.413059	1.23507	0.2168	0.56052
IL17A	Responder:Post	-0.776084	0.684442	-1.13389	0.25684	0.56052
IL17B	Responder:Post	-0.582776	0.51396	-1.13389	0.25684	0.56052
IL17F	Responder:Post	-0.704179	0.621027	-1.13389	0.25684	0.56052
IL17RB	Responder:Post	-0.653506	0.576338	-1.13389	0.25684	0.56052
IL18	Responder:Post	-0.743692	0.655875	-1.13389	0.25684	0.56052
IL18RAP	Responder:Post	0.00804012	0.00709072	1.13389	0.25684	0.56052
IL1A	Responder:Post	-0.653506	0.576338	-1.13389	0.25684	0.56052
IL1B	Responder:Post	-0.653506	0.576338	-1.13389	0.25684	0.56052
IL1R2	Responder:Post	-0.653506	0.576338	-1.13389	0.25684	0.56052
IL1RAPL2	Responder:Post	-0.464761	0.409881	-1.13389	0.25684	0.56052
IL1RL1	Responder:Post	-0.743692	0.655875	-1.13389	0.25684	0.56052
IL1RL2	Responder:Post	-0.582776	0.51396	-1.13389	0.25684	0.56052
IL1RN	Responder:Post	-0.464761	0.409881	-1.13389	0.25684	0.56052
IL21	Responder:Post	-0.743692	0.655875	-1.13389	0.25684	0.56052
IL22	Responder:Post	-0.743692	0.655875	-1.13389	0.25684	0.56052
IL22RA1	Responder:Post	-0.582776	0.51396	-1.13389	0.25684	0.56052
IL22RA2	Responder:Post	-0.704179	0.621027	-1.13389	0.25684	0.56052
IL23R	Responder:Post	-0.582776	0.51396	-1.13389	0.25684	0.56052
IL24	Responder:Post	-0.776084	0.684442	-1.13389	0.25684	0.56052
IL27	Responder:Post	-0.464761	0.409881	-1.13389	0.25684	0.56052
IL3	Responder:Post	-0.464761	0.409881	-1.13389	0.25684	0.56052
IL3RA	Responder:Post	-0.582776	0.51396	-1.13389	0.25684	0.56052
IL5	Responder:Post	-0.653506	0.576338	-1.13389	0.25684	0.56052
IL6	Responder:Post	-0.464761	0.409881	-1.13389	0.25684	0.56052
IL7R	Responder:Post	0.567177	0.461487	1.22902	0.21906	0.56052
IRAK4	Responder:Post	0.79483	0.608275	1.3067	0.19132	0.56052
IRF2	Responder:Post	-0.995474	0.739771	-1.34565	0.17841	0.56052
IRF8	Responder:Post	-0.582776	0.51396	-1.13389	0.25684	0.56052
IRGM	Responder:Post	-0.464761	0.409881	-1.13389	0.25684	0.56052
ITGA1	Responder:Post	-0.743692	0.655875	-1.13389	0.25684	0.56052
ITGA2	Responder:Post	-0.704179	0.621027	-1.13389	0.25684	0.56052
ITGA2B	Responder:Post	-0.582776	0.51396	-1.13389	0.25684	0.56052
ITGA5	Responder:Post	0.201521	0.170536	1.18169	0.23733	0.56052
ITGAX	Responder:Post	-0.582776	0.51396	-1.13389	0.25684	0.56052
ITGB2	Responder:Post	0.644785	0.524196	1.23005	0.21868	0.56052
ITGB3	Responder:Post	-0.464761	0.409881	-1.13389	0.25684	0.56052
ITGB4	Responder:Post	-0.464761	0.409881	-1.13389	0.25684	0.56052
JAM3	Responder:Post	-0.582776	0.51396	-1.13389	0.25684	0.56052
KIR3DL1	Responder:Post	-0.743692	0.655875	-1.13389	0.25684	0.56052
KIR3DL2	Responder:Post	-0.704179	0.621027	-1.13389	0.25684	0.56052
KIR3DL3	Responder:Post	-0.776084	0.684442	-1.13389	0.25684	0.56052
KIR_Activating_Subgroup_1	Responder:Post	-0.464761	0.409881	-1.13389	0.25684	0.56052
KIR_Activating_Subgroup_2	Responder:Post	-0.704179	0.621027	-1.13389	0.25684	0.56052
KIT	Responder:Post	-0.776084	0.684442	-1.13389	0.25684	0.56052
KLRC2	Responder:Post	-0.464761	0.409881	-1.13389	0.25684	0.56052
KLRD1	Responder:Post	-0.867227	0.764822	-1.13389	0.25684	0.56052
KLRF1	Responder:Post	-0.464761	0.409881	-1.13389	0.25684	0.56052
LBP	Responder:Post	-0.653506	0.576338	-1.13389	0.25684	0.56052
LCN2	Responder:Post	-0.653506	0.576338	-1.13389	0.25684	0.56052
LIF	Responder:Post	-0.704179	0.621027	-1.13389	0.25684	0.56052
LILRA1	Responder:Post	-0.743692	0.655875	-1.13389	0.25684	0.56052
LILRA4	Responder:Post	-0.704179	0.621027	-1.13389	0.25684	0.56052
LILRA5	Responder:Post	-0.464761	0.409881	-1.13389	0.25684	0.56052
LILRB1	Responder:Post	-0.464761	0.409881	-1.13389	0.25684	0.56052
LILRB2	Responder:Post	-0.704179	0.621027	-1.13389	0.25684	0.56052
LILRB3	Responder:Post	-0.653506	0.576338	-1.13389	0.25684	0.56052
LRP1	Responder:Post	-0.582776	0.51396	-1.13389	0.25684	0.56052
LRRN3	Responder:Post	-0.464761	0.409881	-1.13389	0.25684	0.56052
LTB	Responder:Post	0.603377	0.517375	1.16623	0.24352	0.56052
LTBR	Responder:Post	-0.743692	0.655875	-1.13389	0.25684	0.56052
LTF	Responder:Post	-0.582776	0.51396	-1.13389	0.25684	0.56052
LY86	Responder:Post	-0.776084	0.684442	-1.13389	0.25684	0.56052
LYN	Responder:Post	-0.704179	0.621027	-1.13389	0.25684	0.56052
MAGEA12	Responder:Post	-0.704179	0.621027	-1.13389	0.25684	0.56052
MAGEA3	Responder:Post	-0.464761	0.409881	-1.13389	0.25684	0.56052
MAGEA4	Responder:Post	-0.653506	0.576338	-1.13389	0.25684	0.56052
MAGEB2	Responder:Post	-0.653506	0.576338	-1.13389	0.25684	0.56052
MAGEC1	Responder:Post	-0.582776	0.51396	-1.13389	0.25684	0.56052
MAGEC2	Responder:Post	-0.84839	0.74821	-1.13389	0.25684	0.56052
MAP3K1	Responder:Post	0.308101	0.234343	1.31474	0.1886	0.56052
MARCO	Responder:Post	-0.827353	0.729657	-1.13389	0.25684	0.56052
MASP1	Responder:Post	-0.776084	0.684442	-1.13389	0.25684	0.56052
MASP2	Responder:Post	-0.803535	0.708651	-1.13389	0.25684	0.56052
MBL2	Responder:Post	-0.704179	0.621027	-1.13389	0.25684	0.56052
MCAM	Responder:Post	-0.582776	0.51396	-1.13389	0.25684	0.56052
MEF2C	Responder:Post	-0.743692	0.655875	-1.13389	0.25684	0.56052
MEFV	Responder:Post	-0.582776	0.51396	-1.13389	0.25684	0.56052
MICA	Responder:Post	0.855064	0.751149	1.13834	0.25498	0.56052
MME	Responder:Post	-0.653506	0.576338	-1.13389	0.25684	0.56052
MPPED1	Responder:Post	-0.464761	0.409881	-1.13389	0.25684	0.56052
MRC1	Responder:Post	-0.582776	0.51396	-1.13389	0.25684	0.56052
MS4A1	Responder:Post	-0.464761	0.409881	-1.13389	0.25684	0.56052
MS4A2	Responder:Post	-0.743692	0.655875	-1.13389	0.25684	0.56052
MSR1	Responder:Post	-0.743692	0.655875	-1.13389	0.25684	0.56052
NCAM1	Responder:Post	-0.914201	0.80625	-1.13389	0.25684	0.56052
NEFL	Responder:Post	-0.464761	0.409881	-1.13389	0.25684	0.56052
NFATC4	Responder:Post	-0.867227	0.764822	-1.13389	0.25684	0.56052
NFKB1	Responder:Post	-0.866471	0.725315	-1.19461	0.23224	0.56052
NLRP3	Responder:Post	-0.464761	0.409881	-1.13389	0.25684	0.56052
NOS2A	Responder:Post	-0.653506	0.576338	-1.13389	0.25684	0.56052
NRP1	Responder:Post	-0.653506	0.576338	-1.13389	0.25684	0.56052
PASD1	Responder:Post	-0.653506	0.576338	-1.13389	0.25684	0.56052
PAX5	Responder:Post	-0.704179	0.621027	-1.13389	0.25684	0.56052
PBK	Responder:Post	-0.464761	0.409881	-1.13389	0.25684	0.56052
PDCD1LG2	Responder:Post	-0.582776	0.51396	-1.13389	0.25684	0.56052
PDGFC	Responder:Post	-0.704179	0.621027	-1.13389	0.25684	0.56052
PDGFRB	Responder:Post	-0.84839	0.74821	-1.13389	0.25684	0.56052
PLA2G1B	Responder:Post	-0.653506	0.576338	-1.13389	0.25684	0.56052
PLAUR	Responder:Post	-0.704179	0.621027	-1.13389	0.25684	0.56052
POU2AF1	Responder:Post	-0.582776	0.51396	-1.13389	0.25684	0.56052
PPARG	Responder:Post	-0.464761	0.409881	-1.13389	0.25684	0.56052
PPBP	Responder:Post	-0.704179	0.621027	-1.13389	0.25684	0.56052
PRAME	Responder:Post	-0.84839	0.74821	-1.13389	0.25684	0.56052
PRKCE	Responder:Post	-0.464761	0.409881	-1.13389	0.25684	0.56052
PRM1	Responder:Post	-0.653506	0.576338	-1.13389	0.25684	0.56052
PSMB7	Responder:Post	0.154559	0.136037	1.13616	0.25589	0.56052
PSMD7	Responder:Post	0.314647	0.259886	1.21071	0.22601	0.56052
PTGDR2	Responder:Post	-0.653506	0.576338	-1.13389	0.25684	0.56052
PTGS2	Responder:Post	-0.704179	0.621027	-1.13389	0.25684	0.56052
RAG1	Responder:Post	-0.582776	0.51396	-1.13389	0.25684	0.56052
ROPN1	Responder:Post	-0.464761	0.409881	-1.13389	0.25684	0.56052
RRAD	Responder:Post	-0.464761	0.409881	-1.13389	0.25684	0.56052
S100A12	Responder:Post	-0.464761	0.409881	-1.13389	0.25684	0.56052
S100A7	Responder:Post	-0.803535	0.708651	-1.13389	0.25684	0.56052
S100A8	Responder:Post	-0.464761	0.409881	-1.13389	0.25684	0.56052
S100B	Responder:Post	-0.582776	0.51396	-1.13389	0.25684	0.56052
SAA1	Responder:Post	-0.84839	0.74821	-1.13389	0.25684	0.56052
SELE	Responder:Post	-0.464761	0.409881	-1.13389	0.25684	0.56052
SEMG1	Responder:Post	-0.803535	0.708651	-1.13389	0.25684	0.56052
SERPINB2	Responder:Post	-0.653506	0.576338	-1.13389	0.25684	0.56052
SH2D1B	Responder:Post	-0.464761	0.409881	-1.13389	0.25684	0.56052
SIGLEC1	Responder:Post	-0.582776	0.51396	-1.13389	0.25684	0.56052
SLAMF7	Responder:Post	-0.464761	0.409881	-1.13389	0.25684	0.56052
SLC11A1	Responder:Post	-0.776084	0.684442	-1.13389	0.25684	0.56052
SMPD3	Responder:Post	-0.653506	0.576338	-1.13389	0.25684	0.56052
SPANXB1	Responder:Post	-0.464761	0.409881	-1.13389	0.25684	0.56052
SPO11	Responder:Post	-0.582776	0.51396	-1.13389	0.25684	0.56052
SPP1	Responder:Post	-0.464761	0.409881	-1.13389	0.25684	0.56052
SSX1	Responder:Post	-0.653506	0.576338	-1.13389	0.25684	0.56052
SSX4	Responder:Post	-0.464761	0.409881	-1.13389	0.25684	0.56052
STAT3	Responder:Post	0.459296	0.362551	1.26685	0.20521	0.56052
SYCP1	Responder:Post	-0.704179	0.621027	-1.13389	0.25684	0.56052
SYK	Responder:Post	-0.464761	0.409881	-1.13389	0.25684	0.56052
SYT17	Responder:Post	-0.653506	0.576338	-1.13389	0.25684	0.56052
TAL1	Responder:Post	-0.464761	0.409881	-1.13389	0.25684	0.56052
TAP2	Responder:Post	0.562536	0.421846	1.33351	0.18236	0.56052
TGFB1	Responder:Post	0.438945	0.368364	1.1916	0.23342	0.56052
TGFB2	Responder:Post	-0.84839	0.74821	-1.13389	0.25684	0.56052
THBD	Responder:Post	-0.464761	0.409881	-1.13389	0.25684	0.56052
THBS1	Responder:Post	-0.743692	0.655875	-1.13389	0.25684	0.56052
TICAM2	Responder:Post	-0.653506	0.576338	-1.13389	0.25684	0.56052
TLR3	Responder:Post	-0.803535	0.708651	-1.13389	0.25684	0.56052
TLR4	Responder:Post	-0.704179	0.621027	-1.13389	0.25684	0.56052
TMEFF2	Responder:Post	-0.704179	0.621027	-1.13389	0.25684	0.56052
TNFRSF11A	Responder:Post	-0.464761	0.409881	-1.13389	0.25684	0.56052
TNFRSF11B	Responder:Post	-0.464761	0.409881	-1.13389	0.25684	0.56052
TNFRSF13B	Responder:Post	-0.743692	0.655875	-1.13389	0.25684	0.56052
TNFRSF13C	Responder:Post	-1.20454	0.94488	-1.2748	0.20238	0.56052
TNFRSF17	Responder:Post	-0.582776	0.51396	-1.13389	0.25684	0.56052
TNFSF10	Responder:Post	-0.808616	0.595923	-1.35691	0.17481	0.56052
TNFSF15	Responder:Post	-0.464761	0.409881	-1.13389	0.25684	0.56052
TNFSF18	Responder:Post	-0.582776	0.51396	-1.13389	0.25684	0.56052
TPSAB1	Responder:Post	-0.464761	0.409881	-1.13389	0.25684	0.56052
TREM1	Responder:Post	-0.464761	0.409881	-1.13389	0.25684	0.56052
TREM2	Responder:Post	-0.968991	0.813171	-1.19162	0.23341	0.56052
TTK	Responder:Post	-0.704179	0.621027	-1.13389	0.25684	0.56052
TYK2	Responder:Post	-0.240066	0.193355	-1.24158	0.21439	0.56052
ULBP2	Responder:Post	-0.653506	0.576338	-1.13389	0.25684	0.56052
USP9Y	Responder:Post	-0.656682	0.517783	-1.26826	0.20471	0.56052
VCAM1	Responder:Post	-0.582776	0.51396	-1.13389	0.25684	0.56052
VEGFA	Responder:Post	-0.704179	0.621027	-1.13389	0.25684	0.56052
XCL2	Responder:Post	-0.653506	0.576338	-1.13389	0.25684	0.56052
ZNF205	Responder:Post	-0.743692	0.655875	-1.13389	0.25684	0.56052
TNFRSF4	Responder:Post	-1.24161	1.09649	-1.13235	0.25749	0.56152
TLR5	Responder:Post	-0.992915	0.884863	-1.12211	0.26181	0.56966
MAF	Responder:Post	0.496264	0.444627	1.11614	0.26436	0.5735
EWSR1	Responder:Post	0.302749	0.271376	1.11561	0.26459	0.57357
RORA	Responder:Post	0.44257	0.398722	1.10997	0.26701	0.57668
IL1RAP	Responder:Post	1.2581	1.13783	1.1057	0.26886	0.57896
CCL25	Responder:Post	-0.842966	0.765207	-1.10162	0.27063	0.58234
ILF3	Responder:Post	0.261651	0.23792	1.09974	0.27144	0.58366
FUT7	Responder:Post	-1.23651	1.12796	-1.09623	0.27298	0.5861
UBC	Responder:Post	0.617665	0.566822	1.0897	0.27585	0.5914
LCP1	Responder:Post	0.47677	0.437876	1.08882	0.27623	0.59178
CASP1	Responder:Post	0.763966	0.703215	1.08639	0.27731	0.59293
CD80	Responder:Post	-1.01698	0.936418	-1.08603	0.27746	0.59293
TLR1	Responder:Post	-1.04872	0.966678	-1.08487	0.27798	0.59335
CD63	Responder:Post	0.673478	0.622762	1.08144	0.2795	0.59529
TCF7	Responder:Post	0.484078	0.453623	1.06714	0.28591	0.60673
TNFRSF10B	Responder:Post	1.15742	1.08534	1.06642	0.28624	0.60699
GZMA	Responder:Post	-0.978257	0.918026	-1.06561	0.2866	0.60731
HLA_A	Responder:Post	0.532293	0.502121	1.06009	0.2891	0.61086
NFKBIA	Responder:Post	0.454449	0.429035	1.05924	0.28949	0.61086
TLR7	Responder:Post	-0.753078	0.710445	-1.06001	0.28914	0.61086
BID	Responder:Post	-1.0168	0.962732	-1.05616	0.2909	0.61167
HLA_C	Responder:Post	0.436687	0.413522	1.05602	0.29096	0.61167
IL2RG	Responder:Post	0.510147	0.482343	1.05764	0.29022	0.61167
MAPK14	Responder:Post	0.178188	0.169693	1.05006	0.29369	0.61563
MUC1	Responder:Post	0.417978	0.399475	1.04632	0.29541	0.61835
FLT3LG	Responder:Post	0.458755	0.439624	1.04352	0.29671	0.61929
PIK3CD	Responder:Post	0.34855	0.333935	1.04377	0.29659	0.61929
TNFRSF14	Responder:Post	0.437487	0.419675	1.04244	0.29721	0.6199
HLA_DOB	Responder:Post	-1.08809	1.04473	-1.04151	0.29764	0.62035
CD247	Responder:Post	0.390852	0.376869	1.0371	0.29969	0.62284
ITGAL	Responder:Post	0.35625	0.34338	1.03748	0.29951	0.62284
LAG3	Responder:Post	-1.29855	1.26357	-1.02769	0.3041	0.62849
LAMP1	Responder:Post	0.395793	0.386274	1.02464	0.30553	0.63094
YTHDF2	Responder:Post	0.569212	0.555963	1.02383	0.30592	0.6313
SPINK5	Responder:Post	-0.670725	0.659921	-1.01637	0.30945	0.63723
GNLY	Responder:Post	-0.361241	0.357656	-1.01002	0.31248	0.64076
CD2	Responder:Post	0.699065	0.694033	1.00725	0.31381	0.64304
SMAD3	Responder:Post	0.435392	0.432753	1.0061	0.31437	0.64373
IL34	Responder:Post	-0.414305	0.412975	-1.00322	0.31575	0.64598
ELK1	Responder:Post	0.89035	0.89033	1.00002	0.3173	0.64719
CSF1	Responder:Post	-0.82489	0.829479	-0.994468	0.31999	0.65022
CD40LG	Responder:Post	-1.16055	1.16822	-0.99343	0.3205	0.65081
TP53	Responder:Post	-0.221237	0.224259	-0.986526	0.32388	0.65494
ETS1	Responder:Post	0.587321	0.597313	0.983272	0.32547	0.65633
FOXJ1	Responder:Post	-0.90472	0.919861	-0.98354	0.32534	0.65633
HLA_DMB	Responder:Post	1.00237	1.02268	0.980133	0.32702	0.65764
CARD11	Responder:Post	0.678482	0.697388	0.97289	0.33061	0.66349
CCR2	Responder:Post	-0.869374	0.907806	-0.957664	0.33823	0.67497
CD3D	Responder:Post	0.49321	0.515204	0.957311	0.33841	0.67497
TNFSF14	Responder:Post	-0.702214	0.73419	-0.956447	0.33885	0.67539
MAP2K2	Responder:Post	0.359062	0.378239	0.9493	0.34247	0.67937
RPS6	Responder:Post	0.506171	0.534539	0.94693	0.34367	0.68035
KLRC1	Responder:Post	-0.677431	0.719783	-0.94116	0.34662	0.6848
STAT5B	Responder:Post	0.399474	0.426789	0.935998	0.34927	0.68863
CTCFL	Responder:Post	-0.918948	0.985149	-0.932801	0.35092	0.69133
DUSP4	Responder:Post	0.307335	0.332366	0.92469	0.35513	0.69596
IRF7	Responder:Post	-0.957291	1.03476	-0.925135	0.3549	0.69596
CD96	Responder:Post	0.356945	0.386648	0.923178	0.35591	0.69702
TNFSF4	Responder:Post	-0.711638	0.772803	-0.920853	0.35713	0.69894
SMAD2	Responder:Post	0.585323	0.637955	0.917498	0.35888	0.70049
TLR8	Responder:Post	-0.894559	0.979965	-0.912848	0.36132	0.70384
CD47	Responder:Post	0.330612	0.363192	0.910297	0.36267	0.70474
PLAU	Responder:Post	-0.721704	0.792961	-0.910138	0.36275	0.70474
TANK	Responder:Post	0.302661	0.332917	0.909118	0.36329	0.70532
BCL2	Responder:Post	0.301289	0.332376	0.906471	0.36469	0.7071
MIF	Responder:Post	0.40539	0.450469	0.899928	0.36816	0.71132
ABL1	Responder:Post	-0.734052	0.817605	-0.897808	0.36929	0.71224
CXCR1	Responder:Post	-0.770408	0.859176	-0.896682	0.36989	0.71292
TLR6	Responder:Post	-0.767176	0.864393	-0.887532	0.37479	0.7181
CD55	Responder:Post	-0.797475	0.899103	-0.886968	0.3751	0.71822
INPP5D	Responder:Post	0.316548	0.358545	0.882868	0.37731	0.72045
CCR5	Responder:Post	0.993022	1.13084	0.87813	0.37987	0.72168
RUNX1	Responder:Post	0.516762	0.591443	0.873731	0.38226	0.7248
ADORA2A	Responder:Post	-1.14262	1.31725	-0.867426	0.38571	0.7304
CYLD	Responder:Post	0.295017	0.340649	0.866044	0.38647	0.73136
PSMB8	Responder:Post	0.41396	0.482227	0.858433	0.39065	0.73832
GPI	Responder:Post	-0.269416	0.314145	-0.857617	0.3911	0.73846
IFIH1	Responder:Post	0.663883	0.774977	0.856649	0.39164	0.73846
TAB1	Responder:Post	0.699148	0.816311	0.856472	0.39174	0.73846
ATG5	Responder:Post	-0.132457	0.155499	-0.851819	0.39431	0.74112
CXCR6	Responder:Post	1.02545	1.20233	0.852882	0.39372	0.74112
CDKN1A	Responder:Post	-1.04562	1.23777	-0.844765	0.39824	0.74607
RIPK2	Responder:Post	-0.83874	0.993743	-0.844021	0.39866	0.74621
MAP3K5	Responder:Post	0.259811	0.310578	0.83654	0.40285	0.75214
KIR_Inhibiting_Subgroup_2	Responder:Post	-0.387781	0.464079	-0.835594	0.40338	0.75263
ITGAM	Responder:Post	0.692192	0.828858	0.835115	0.40365	0.75266
CCR6	Responder:Post	-0.470865	0.566216	-0.8316	0.40563	0.75442
CD70	Responder:Post	0.935377	1.13256	0.825896	0.40886	0.75705
TIRAP	Responder:Post	0.288988	0.354587	0.814999	0.41507	0.76612
REL	Responder:Post	0.194099	0.240939	0.805595	0.42048	0.77366
TBX21	Responder:Post	0.951197	1.1804	0.805824	0.42034	0.77366
DDX58	Responder:Post	-0.835898	1.03909	-0.804455	0.42113	0.77388
CD5	Responder:Post	0.160618	0.200129	0.80257	0.42222	0.77491
MAPK11	Responder:Post	-0.656091	0.829502	-0.790945	0.42898	0.78436
ICAM4	Responder:Post	-0.591275	0.760907	-0.777066	0.43712	0.79476
ARG2	Responder:Post	-0.727691	0.94789	-0.767695	0.44267	0.80154
TARP	Responder:Post	0.783154	1.02175	0.766484	0.44339	0.80217
TNFRSF8	Responder:Post	-0.548642	0.723389	-0.758432	0.44819	0.8073
CD53	Responder:Post	0.359537	0.47715	0.753509	0.45114	0.80976
IL12RB1	Responder:Post	-0.481456	0.63901	-0.75344	0.45119	0.80976
SOCS1	Responder:Post	-0.219263	0.291944	-0.751045	0.45263	0.8111
TRAF3	Responder:Post	0.217828	0.294149	0.740537	0.45897	0.81719
BAX	Responder:Post	0.241742	0.330566	0.731298	0.4646	0.82412
IL4R	Responder:Post	-0.128097	0.175092	-0.731598	0.46441	0.82412
IL8	Responder:Post	-0.757406	1.03714	-0.730284	0.46522	0.82412
CD4	Responder:Post	0.172851	0.237722	0.727114	0.46716	0.8255
BIRC5	Responder:Post	0.436965	0.602371	0.725408	0.4682	0.82632
CD6	Responder:Post	0.178987	0.247913	0.721977	0.47031	0.82829
CD28	Responder:Post	0.261164	0.362494	0.720464	0.47124	0.82845
CLEC4A	Responder:Post	0.781792	1.08515	0.720445	0.47125	0.82845
ZAP70	Responder:Post	0.144619	0.200706	0.720548	0.47119	0.82845
IL32	Responder:Post	0.439899	0.621903	0.707343	0.47935	0.83614
NFKB2	Responder:Post	-0.343317	0.485297	-0.707436	0.4793	0.83614
CTSS	Responder:Post	0.219984	0.312815	0.703241	0.48191	0.8386
FOXP3	Responder:Post	0.253671	0.36016	0.704327	0.48123	0.8386
TXK	Responder:Post	0.743261	1.05789	0.702588	0.48231	0.8388
BCL6	Responder:Post	-0.615047	0.882358	-0.697049	0.48577	0.84288
SELL	Responder:Post	0.398825	0.575992	0.692414	0.48868	0.84537
SELPLG	Responder:Post	0.395282	0.577402	0.684587	0.4936	0.85083
PSMB10	Responder:Post	0.208786	0.307607	0.678744	0.4973	0.8557
JAK3	Responder:Post	0.267425	0.394838	0.677304	0.49821	0.85604
GZMM	Responder:Post	-0.909823	1.36255	-0.667738	0.5043	0.86215
CREB1	Responder:Post	0.376558	0.56499	0.666488	0.5051	0.86301
IRAK2	Responder:Post	-0.598866	0.900647	-0.664929	0.5061	0.86387
CFP	Responder:Post	-0.738115	1.12088	-0.658516	0.51021	0.86971
ISG15	Responder:Post	0.662692	1.0171	0.65155	0.51469	0.8753
CTSH	Responder:Post	-0.634171	0.980032	-0.647092	0.51757	0.87815
KLRK1	Responder:Post	-0.85773	1.34232	-0.638991	0.52283	0.88502
HRAS	Responder:Post	0.626291	0.984539	0.636126	0.52469	0.88714
IKBKB	Responder:Post	-0.686237	1.08177	-0.634363	0.52584	0.88806
IL12A	Responder:Post	-0.618149	0.974069	-0.634604	0.52569	0.88806
TRAF2	Responder:Post	-0.156553	0.248994	-0.628742	0.52952	0.89169
NLRC5	Responder:Post	0.121957	0.198413	0.61466	0.53878	0.90215
SLAMF6	Responder:Post	0.866029	1.42794	0.60649	0.54419	0.90698
CLEC6A	Responder:Post	-0.537583	0.889876	-0.604109	0.54577	0.90868
PRF1	Responder:Post	0.479474	0.7958	0.602506	0.54684	0.90881
SBNO2	Responder:Post	-0.180883	0.300051	-0.602841	0.54661	0.90881
TOLLIP	Responder:Post	-0.510896	0.847474	-0.602846	0.54661	0.90881
HLA_DQB1	Responder:Post	0.184158	0.312046	0.590163	0.55508	0.91936
TPTE	Responder:Post	-0.47693	0.809441	-0.589209	0.55572	0.91938
CCL5	Responder:Post	0.439541	0.750439	0.585712	0.55807	0.9217
ATG10	Responder:Post	0.649043	1.11135	0.584014	0.55921	0.92306
TNFSF8	Responder:Post	-0.325405	0.565476	-0.575452	0.56499	0.93155
FYN	Responder:Post	0.158131	0.275131	0.574748	0.56546	0.9318
CCL17	Responder:Post	-0.453112	0.790558	-0.573154	0.56654	0.93305
ITGAE	Responder:Post	0.7592	1.32733	0.571977	0.56734	0.93384
LY9	Responder:Post	0.177273	0.310779	0.570415	0.5684	0.93455
AKT3	Responder:Post	0.371291	0.653865	0.56784	0.57014	0.93589
TNFSF12	Responder:Post	0.400741	0.706321	0.567365	0.57047	0.93589
ATF1	Responder:Post	-0.479699	0.847934	-0.565727	0.57158	0.9366
CCR7	Responder:Post	0.244578	0.432174	0.565924	0.57145	0.9366
HAVCR2	Responder:Post	0.726295	1.28555	0.564966	0.5721	0.93692
HLA_DMA	Responder:Post	0.504804	0.896232	0.563251	0.57326	0.93777
TNFSF13B	Responder:Post	-0.423154	0.751171	-0.563326	0.57321	0.93777
TLR9	Responder:Post	-0.528174	0.940894	-0.561354	0.57456	0.93937
AIRE	Responder:Post	-0.457291	0.818135	-0.558943	0.5762	0.93985
LGALS3	Responder:Post	0.131861	0.235791	0.559228	0.57601	0.93985
C1R	Responder:Post	-0.691682	1.24859	-0.55397	0.5796	0.94149
CD46	Responder:Post	0.163913	0.296741	0.552375	0.58069	0.94149
CFB	Responder:Post	-0.425661	0.768932	-0.553575	0.57987	0.94149
IL13RA1	Responder:Post	-0.425661	0.768932	-0.553575	0.57987	0.94149
IL25	Responder:Post	-0.425661	0.768932	-0.553575	0.57987	0.94149
PTPRC	Responder:Post	0.282689	0.511719	0.55243	0.58065	0.94149
AMBP	Responder:Post	-0.468098	0.862703	-0.542595	0.58741	0.94761
TNFSF13	Responder:Post	-0.468098	0.862703	-0.542595	0.58741	0.94761
DUSP6	Responder:Post	0.407704	0.756743	0.538762	0.59005	0.9507
ANXA1	Responder:Post	0.331987	0.617137	0.537948	0.59061	0.95071
CD48	Responder:Post	0.211986	0.396214	0.535029	0.59263	0.95238
BMI1	Responder:Post	0.609846	1.14191	0.534058	0.5933	0.95294
BCL2L1	Responder:Post	0.33433	0.63258	0.528518	0.59714	0.95316
CKLF	Responder:Post	-0.597982	1.12969	-0.529334	0.59657	0.95316
EPCAM	Responder:Post	-0.393269	0.743618	-0.528859	0.5969	0.95316
HLA_DQA1	Responder:Post	-0.478917	0.901723	-0.531113	0.59534	0.95316
MAPKAPK2	Responder:Post	0.137536	0.258402	0.532257	0.59455	0.95316
MAP4K2	Responder:Post	-0.103859	0.197115	-0.526893	0.59827	0.95407
CEBPB	Responder:Post	-0.633611	1.20916	-0.524008	0.60027	0.95585
TLR2	Responder:Post	-0.450292	0.868965	-0.518193	0.60432	0.96112
IL5RA	Responder:Post	-0.399466	0.781218	-0.511337	0.60912	0.96572
CD59	Responder:Post	0.194568	0.388092	0.501345	0.61613	0.97459
CCRL2	Responder:Post	-0.368676	0.743737	-0.495708	0.6201	0.97785
IL15	Responder:Post	0.664772	1.34143	0.495568	0.6202	0.97785
SPA17	Responder:Post	-0.37363	0.753072	-0.496141	0.61979	0.97785
IFI16	Responder:Post	0.188245	0.383098	0.491376	0.62316	0.98093
LTA	Responder:Post	0.544428	1.11367	0.48886	0.62494	0.98267
PECAM1	Responder:Post	-0.318044	0.650283	-0.489086	0.62478	0.98267
TNFRSF1A	Responder:Post	0.454779	0.936967	0.485373	0.62741	0.98463
CD164	Responder:Post	-0.193759	0.401604	-0.482463	0.62948	0.98662
TIGIT	Responder:Post	-0.124666	0.26021	-0.479096	0.63187	0.98931
CXCL6	Responder:Post	-0.376955	0.792316	-0.475764	0.63424	0.99196
RORC	Responder:Post	-0.554906	1.17751	-0.471253	0.63746	0.99539
TAP1	Responder:Post	0.148859	0.316461	0.470386	0.63808	0.99583
ADA	Responder:Post	0.0514165	0.207164	0.248192	0.80399	1
AMICA1	Responder:Post	0.0630712	0.420111	0.15013	0.88066	1
APP	Responder:Post	-0.186712	1.31625	-0.141851	0.8872	1
ATG16L1	Responder:Post	0.0964943	0.255479	0.3777	0.70565	1
BATF	Responder:Post	0.0999128	1.16728	0.0855948	0.93179	1
BST2	Responder:Post	-0.337516	0.963964	-0.350133	0.72624	1
BTLA	Responder:Post	0.24375	0.921154	0.264614	0.79131	1
C4B	Responder:Post	-0.330206	0.775333	-0.425889	0.67019	1
CASP3	Responder:Post	-0.254632	1.17693	-0.216352	0.82871	1
CCL20	Responder:Post	0.177714	1.12536	0.157917	0.87452	1
CCL4	Responder:Post	-0.300594	0.740646	-0.405853	0.68485	1
CCR1	Responder:Post	-0.00857405	0.90904	-0.00943199	0.99247	1
CCR3	Responder:Post	0.0865742	0.837156	0.103415	0.91763	1
CCR4	Responder:Post	0.0251235	0.399002	0.062966	0.94979	1
CD19	Responder:Post	-0.31558	1.27305	-0.247892	0.80422	1
CD34	Responder:Post	-0.369569	0.808626	-0.457032	0.64765	1
CD37	Responder:Post	0.0965801	0.214772	0.449686	0.65294	1
CD38	Responder:Post	0.423163	0.983771	0.430144	0.66709	1
CD3EAP	Responder:Post	-0.106868	0.87162	-0.122609	0.90242	1
CD3G	Responder:Post	-0.0161707	0.331972	-0.0487112	0.96115	1
CD58	Responder:Post	0.187762	0.404433	0.464259	0.64246	1
CD68	Responder:Post	0.015609	0.143369	0.108873	0.9133	1
CD79A	Responder:Post	-0.187623	0.662968	-0.283005	0.77717	1
CD79B	Responder:Post	-0.187833	0.847132	-0.221728	0.82453	1
CD83	Responder:Post	0.117688	0.61177	0.192374	0.84745	1
CD86	Responder:Post	-0.0881424	0.556636	-0.158348	0.87418	1
CD97	Responder:Post	0.0418534	0.433476	0.096553	0.92308	1
CDK1	Responder:Post	-0.221907	0.846167	-0.262249	0.79313	1
CLEC4C	Responder:Post	-0.276888	0.688482	-0.402171	0.68756	1
COL3A1	Responder:Post	0.0466418	1.40627	0.033167	0.97354	1
CR2	Responder:Post	-0.450069	1.4383	-0.312917	0.75434	1
CSF2RB	Responder:Post	0.0679485	1.11205	0.061102	0.95128	1
CTSW	Responder:Post	0.0724095	0.989916	0.0731471	0.94169	1
CXCR3	Responder:Post	-0.195891	1.00766	-0.194402	0.84586	1
CYFIP2	Responder:Post	0.0781137	0.308033	0.253589	0.79981	1
DOCK9	Responder:Post	-0.126424	0.802807	-0.157478	0.87487	1
EGR1	Responder:Post	-0.35554	1.24304	-0.286025	0.77486	1
ENG	Responder:Post	-0.114338	0.539257	-0.212029	0.83208	1
ENTPD1	Responder:Post	0.342539	1.18486	0.289095	0.77251	1
FCGR2A	Responder:Post	0.126774	0.509694	0.248725	0.80357	1
FN1	Responder:Post	-0.303083	0.674509	-0.449339	0.65319	1
FOS	Responder:Post	0.139484	0.439593	0.317304	0.75101	1
GATA3	Responder:Post	0.344051	0.774253	0.444365	0.65678	1
GZMK	Responder:Post	-0.0393935	1.28935	-0.0305529	0.97563	1
HAMP	Responder:Post	-0.311557	0.950226	-0.327877	0.743	1
HLA_G	Responder:Post	0.165191	1.07638	0.153468	0.87803	1
ICAM1	Responder:Post	-0.144458	0.675483	-0.213859	0.83066	1
ICAM2	Responder:Post	-0.140487	0.322872	-0.435116	0.66348	1
ICAM3	Responder:Post	0.0742475	0.227499	0.326364	0.74415	1
ICOS	Responder:Post	0.116576	0.419187	0.2781	0.78094	1
IFI27	Responder:Post	-0.226956	0.717015	-0.316529	0.7516	1
IFI35	Responder:Post	-0.0901419	1.11101	-0.0811352	0.93533	1
IFITM1	Responder:Post	-0.0188641	0.467939	-0.0403131	0.96784	1
IFITM2	Responder:Post	0.0305105	0.365582	0.0834572	0.93349	1
IFNA7	Responder:Post	-0.375666	0.91006	-0.412793	0.67976	1
IFNG	Responder:Post	-0.218718	0.68364	-0.319932	0.74902	1
IFNL1	Responder:Post	-0.273994	0.806714	-0.339642	0.73413	1
IGF2R	Responder:Post	0.031342	0.885621	0.0353899	0.97177	1
IKBKE	Responder:Post	0.0399077	1.07185	0.0372327	0.9703	1
IKBKG	Responder:Post	-0.046959	0.213022	-0.220442	0.82553	1
IL11	Responder:Post	-0.0881424	0.556636	-0.158348	0.87418	1
IL11RA	Responder:Post	-0.153007	0.857268	-0.178482	0.85834	1
IL17RA	Responder:Post	-0.0442463	0.274275	-0.161321	0.87184	1
IL18R1	Responder:Post	0.000133426	0.677576	0.000196917	0.99984	1
IL19	Responder:Post	-0.114338	0.539257	-0.212029	0.83208	1
IL21R	Responder:Post	-0.195609	0.780581	-0.250594	0.80213	1
IL23A	Responder:Post	0.219243	1.14366	0.191702	0.84798	1
IL26	Responder:Post	-0.400453	1.0008	-0.400132	0.68906	1
IL2RA	Responder:Post	0.210097	0.480365	0.437369	0.66184	1
IL2RB	Responder:Post	-0.0924963	0.212614	-0.435043	0.66353	1
IL4	Responder:Post	-0.114338	0.539257	-0.212029	0.83208	1
IL6R	Responder:Post	-0.04256	0.847168	-0.0502379	0.95993	1
IL9	Responder:Post	-0.114338	0.539257	-0.212029	0.83208	1
IRAK1	Responder:Post	-0.0776447	0.181474	-0.427856	0.66876	1
IRF1	Responder:Post	0.107144	0.450689	0.237734	0.81209	1
IRF3	Responder:Post	0.238015	0.831098	0.286387	0.77458	1
IRF4	Responder:Post	0.0806808	0.22789	0.354034	0.72331	1
ISG20	Responder:Post	0.0276331	0.335292	0.0824152	0.93432	1
ITGA4	Responder:Post	0.0770763	0.314965	0.244714	0.80668	1
ITGA6	Responder:Post	-0.190006	0.790098	-0.240484	0.80996	1
ITK	Responder:Post	0.162703	0.451421	0.360425	0.71853	1
JAK2	Responder:Post	-0.0434651	0.190404	-0.228278	0.81943	1
KLRB1	Responder:Post	0.0120409	0.39263	0.0306674	0.97553	1
KLRG1	Responder:Post	0.100909	0.965989	0.104462	0.9168	1
LAIR2	Responder:Post	0.173241	0.996409	0.173865	0.86197	1
LCK	Responder:Post	0.102635	0.325774	0.315049	0.75272	1
LTK	Responder:Post	0.398619	1.15589	0.344859	0.7302	1
LY96	Responder:Post	0.117195	1.13261	0.103473	0.91759	1
MAP2K4	Responder:Post	0.288005	1.02085	0.282123	0.77785	1
MAP3K7	Responder:Post	0.041735	0.154221	0.270618	0.78668	1
MAPK1	Responder:Post	0.112209	0.307147	0.365326	0.71487	1
MAPK3	Responder:Post	-0.122648	0.856537	-0.14319	0.88614	1
MAPK8	Responder:Post	0.062725	1.05618	0.0593883	0.95264	1
MAVS	Responder:Post	0.402947	0.998899	0.403391	0.68666	1
MICB	Responder:Post	-0.0425137	0.810219	-0.0524719	0.95815	1
MNX1	Responder:Post	-0.114338	0.539257	-0.212029	0.83208	1
MR1	Responder:Post	0.375881	0.876179	0.429001	0.66792	1
MX1	Responder:Post	-0.141179	0.32944	-0.428542	0.66826	1
MYD88	Responder:Post	-0.000217333	0.390728	-0.000556226	0.99956	1
NCF4	Responder:Post	0.0764948	0.822178	0.0930392	0.92587	1
NCR1	Responder:Post	-0.247681	0.788369	-0.314168	0.75339	1
NFATC1	Responder:Post	-0.21699	0.738403	-0.293864	0.76886	1
NFATC2	Responder:Post	-0.0574172	0.255196	-0.224992	0.82199	1
NFATC3	Responder:Post	0.00171475	0.34775	0.00493098	0.99607	1
NOD1	Responder:Post	0.162073	0.963717	0.168175	0.86645	1
NOTCH1	Responder:Post	-0.0770317	0.688804	-0.111834	0.91096	1
OAS3	Responder:Post	-0.273046	1.32199	-0.206542	0.83637	1
OSM	Responder:Post	-0.478926	1.04575	-0.457974	0.64697	1
PLA2G6	Responder:Post	-0.146582	0.741281	-0.197742	0.84325	1
PMCH	Responder:Post	0.0233761	0.708532	0.0329922	0.97368	1
PRG2	Responder:Post	-0.303083	0.674509	-0.449339	0.65319	1
PRKCD	Responder:Post	0.131745	1.01174	0.130216	0.8964	1
PSEN1	Responder:Post	-0.116708	0.306988	-0.380172	0.70382	1
PSMB9	Responder:Post	0.00130934	0.417484	0.00313626	0.9975	1
PVR	Responder:Post	0.279662	0.767833	0.364222	0.71569	1
PYCARD	Responder:Post	0.00540667	1.11949	0.00482958	0.99615	1
RELB	Responder:Post	-0.611911	1.4681	-0.416805	0.67682	1
REPS1	Responder:Post	-0.0261126	0.18175	-0.143673	0.88576	1
RUNX3	Responder:Post	0.128968	0.370857	0.347756	0.72802	1
SH2B2	Responder:Post	-0.279796	0.725089	-0.385878	0.69959	1
SIGIRR	Responder:Post	-0.0891766	0.344189	-0.259092	0.79556	1
SLAMF1	Responder:Post	-0.152393	1.35176	-0.112737	0.91024	1
SPN	Responder:Post	-0.0872774	1.29832	-0.0672233	0.9464	1
ST6GAL1	Responder:Post	0.438404	1.14995	0.381238	0.70303	1
STAT1	Responder:Post	0.141022	0.657136	0.2146	0.83008	1
STAT2	Responder:Post	0.0287499	0.366829	0.0783743	0.93753	1
STAT6	Responder:Post	0.100168	0.415929	0.24083	0.80969	1
TBK1	Responder:Post	-0.107868	0.775341	-0.139124	0.88935	1
TFE3	Responder:Post	-0.281025	1.02751	-0.273502	0.78447	1
THY1	Responder:Post	-0.023207	0.81086	-0.0286202	0.97717	1
TICAM1	Responder:Post	-0.585907	1.31044	-0.447106	0.6548	1
TNF	Responder:Post	0.0366994	1.03497	0.0354595	0.97171	1
TNFRSF9	Responder:Post	0.51516	1.42218	0.362233	0.71718	1
TNFSF11	Responder:Post	-0.254377	0.701049	-0.362853	0.71671	1
